# Supplementary material for: Recovering high-quality bacterial genomes from cross-contaminated cultures: a case study of marine Vibrio campbellii
Source: BMC Genomics. 2024 Feb 6;25:146. doi: 10.1186/s12864-024-10062-2 (PMC10845552; doi:10.1186/s12864-024-10062-2)
Supplement: Supplementary file 1 — Additional file 1: Table S1. A summary of mean coverage of mapped reads. Table S2. A summary of three bins in sample Mt009. Table S3. RBH for BF5_0283 reference genome. Table S4. RBH for Mt009_b1 reference genome. Table S5. List of Vibrio spp. genomes. Table S6. ANI values between Vibrio spp. genomes. Table S7. Vibrio campbellii comparison. Table S8. ANI values between Vibrio campbellii genomes. Table S9. Enriched KOfam domains. Table S10. COG functions present only on plasmid on new genomes. Table S11. Similar plasmids in PLSDB. Table S12. Shared and unique plasmid genes. Table S13. Strain database. [file 12864_2024_10062_MOESM1_ESM.xlsx]

## Sheet: ReadME
Table		Description
Table S1: A summary of mean coverage of mapped reads.		summary of mean coverage of mapped ONT and Illumina reads on contigs from BF5_0283 and Mt009 assembly
Table S2: A summary of three bins in sample Mt009.
	A) Bins summary	summary of bins obtained with 'anvi-summarize' (bins summary)
	B) Taxonomy of single-copy genes	taxonomy of single-copy genes obtained with 'anvi-summarize' (bin_by_bin/scg_taxonomy_details)
	C) BLAST 16S genes	output of blast seach at NCBI database of all 16S genes
Table S3: RBH for BF5_0283 reference genome		Reciprocal Best Hits (RBH) analyses where reference genome BF5_0283 was compared to Mt009_b1
Table S4: RBH for Mt009_b1 reference genome		Reciprocal Best Hits (RBH) analyses where reference genome Mt009_b1 was compared to BF5_0283
Table S5: List of Vibrio spp. genomes		list of selected Vibrio spp. genomes used for phylogenetic analyses with accession numbers
Table S6: ANI values between Vibrio spp. genomes		whole-genome wide ANI (average nucleotide identity) comparison calculated with ‘anvi-compute-genome-similarity’
Table S7: Vibrio campbellii comparison		comparison of reference V. campbellii isolates (accesion numbers, isolation sources, isolation locations)
		References
		Ahn, Y. S., Piamsomboon, P., Tang, K. F. J., Han, J. E., and Kim, J. H. (2017). Complete Genome Sequence of Acute Hepatopancreatic Necrosis Disease-Causing Vibrio campbellii LA16-V1, Isolated from Penaeus vannamei Cultured in a Latin American Country. Genome Announcements. doi: 10.1128/genomeA.01011-17.
		Bassler, B. L., Wright, M., Showalter, R. E., and Silverman, M. R. (1993). Intercellular signalling in Vibrio harveyi: sequence and function of genes regulating expression of luminescence. Molecular Microbiology 9, 773–786. doi: 10.1111/j.1365-2958.1993.tb01737.x.
		Dias, G. M., Thompson, C. C., Fishman, B., Naka, H., Haygood, M. G., Crosa, J. H., et al. (2012). Genome Sequence of the Marine Bacterium Vibrio campbellii DS40M4, Isolated from Open Ocean Water. Journal of Bacteriology 194, 904–904. doi: 10.1128/JB.06583-11.
		Dong, X., Wang, H., Zou, P., Chen, J., Liu, Z., Wang, X., et al. (2017). Complete genome sequence of Vibrio campbellii strain 20130629003S01 isolated from shrimp with acute hepatopancreatic necrosis disease. Gut Pathog 9, 31. doi: 10.1186/s13099-017-0180-2.
		Lin, B., Wang, Z., Malanoski, A. P., O’Grady, E. A., Wimpee, C. F., Vuddhakul, V., et al. (2010). Comparative genomic analyses identify the Vibrio harveyi genome sequenced strains BAA-1116 and HY01 as Vibrio campbellii. Environmental Microbiology Reports 2, 81–89. doi: 10.1111/j.1758-2229.2009.00100.x.
		Liu, J., Zhao, Z., Deng, Y., Shi, Y., Liu, Y., Wu, C., et al. (2017). Complete Genome Sequence of Vibrio campbellii LMB 29 Isolated from Red Drum with Four Native Megaplasmids. Frontiers in Microbiology 8. Available at: https://www.frontiersin.org/article/10.3389/fmicb.2017.02035 [Accessed February 18, 2022].
		Sandy, M., Han, A., Blunt, J., Munro, M., Haygood, M., and Butler, A. (2010). Vanchrobactin and Anguibactin Siderophores Produced by Vibrio sp. DS40M4. J. Nat. Prod. 73, 1038–1043. doi: 10.1021/np900750g.
Table S8: ANI values between Vibrio campbellii genomes		whole-genome wide ANI (average nucleotide identity) comparison calculated with ‘anvi-compute-genome-similarity’
Table S9: Enriched KOfam domains		Kofam domains with enrichment score >= 8.00, adjusted q-value, KOfam accession number, Gene cluster ID and proortion of the group members in which function was detected (p_)
Table S10: COG functions present only on plasmid on new genomes		list of COG functions that were present on plasmids but absent on chromosomes on assemblies BF5_0283 and Mt009_b1
Table S11: Similar plasmids in PLSDB		results of search for similar plasmids in plasmid database PLSDB according to Mash distance for plasmid of BF5_0283 assembly
Table S12: Shared and unique plasmid genes		list of genes present on plasmid of BF5_0283 assembly and their presene on other V. campbellii genomes
		Category explanation
		Common = genes present also in other V. campbellii genomes according to blastp search in PLSDB
		Unique = genes absent in other V. campbellii genomes according to blastp search in PLSDB
Table S13: Strain database		Reference number of strains included in analyses

## Sheet: S1 mapped reads
Table S1: A summary of mean coverage of mapped reads.
sample	Bin	contig	ONT_mean_cov	Illumina_mean_cov
BF5_0283_LR		c_000000000001	27.46	146.7
BF5_0283_LR		c_000000000002	26.69	137.2
BF5_0283_LR		c_000000000003	54.76	298.6
Mt009_unicycler_WithPlasmid	Bin1	c_000000000002	15.17	80.04
Mt009_unicycler_WithPlasmid	Bin1	c_000000000004	14.9	75.4
Mt009_unicycler_WithPlasmid	Bin1	c_000000000008	30.8	169.5
Mt009_unicycler_WithPlasmid	Bin2	c_000000000001	10.61	168.8
Mt009_unicycler_WithPlasmid	Bin2	c_000000000005	10.43	156.9
Mt009_unicycler_WithPlasmid	Bin3	c_000000000003	3.836	60.4
Mt009_unicycler_WithPlasmid	Bin3	c_000000000006	3.68	60.71
Mt009_unicycler_WithPlasmid	Bin3	c_000000000007	4.337	61.9
Mt009_unicycler_WithPlasmid	Bin3	c_000000000009	3.352	63.05

## Sheet: S2 bins summary
Table S2: A summary of three bins in sample Mt009.
A) Bins summary
bins	total_length	num_contigs	N50	GC_content	percent_completion	percent_redundancy	t_family	t_genus	total_scgs	supporting_scgs	mean_coverage
Mt009-b1	6029499	3	3729301	45.23	100	5.63	Vibrionaceae	Vibrio	22	22	80.62
Mt009-b2	6096106	2	4321664	47.79	100	0	Vibrionaceae	Enterovibrio	22	22	165.36
Mt009-b3	5340646	4	3042529	57.38	100	0	Enterobacteriaceae		22	21	60.77
B) Taxonomy of single-copy genes
Mt009-b1
gene_callers_id	gene_name	percent_identity	supporting_consensus	t_domain	t_phylum	t_class	t_order	t_family	t_genus	t_species
10081	Ribosomal_S2	100	TRUE	Bacteria	Proteobacteria	Gammaproteobacteria	Enterobacterales	Vibrionaceae	Vibrio
10555	Ribosomal_L9_C	99.3	TRUE	Bacteria	Proteobacteria	Gammaproteobacteria	Enterobacterales	Vibrionaceae	Vibrio
10558	Ribosomal_S6	98.9	TRUE	Bacteria	Proteobacteria	Gammaproteobacteria	Enterobacterales	Vibrionaceae	Vibrio
10591	Ribosomal_S7	100	TRUE	Bacteria	Proteobacteria	Gammaproteobacteria	Enterobacterales	Vibrionaceae	Vibrio
10727	Ribosomal_L1	100	TRUE	Bacteria	Proteobacteria	Gammaproteobacteria	Enterobacterales	Vibrionaceae	Vibrio
11154	Ribosomal_L3	100	TRUE	Bacteria	Proteobacteria	Gammaproteobacteria	Enterobacterales	Vibrionaceae	Vibrio
11155	Ribosomal_L4	99.5	TRUE	Bacteria	Proteobacteria	Gammaproteobacteria	Enterobacterales	Vibrionaceae	Vibrio
11157	Ribosomal_L2	98.9	TRUE	Bacteria	Proteobacteria	Gammaproteobacteria	Enterobacterales	Vibrionaceae	Vibrio	Vibrio campbellii
11159	Ribosomal_L22	100	TRUE	Bacteria	Proteobacteria	Gammaproteobacteria	Enterobacterales	Vibrionaceae	Vibrio
11160	Ribosomal_S3_C	99.5	TRUE	Bacteria	Proteobacteria	Gammaproteobacteria	Enterobacterales	Vibrionaceae	Vibrio
11161	Ribosomal_L16	99.2	TRUE	Bacteria	Proteobacteria	Gammaproteobacteria	Enterobacterales	Vibrionaceae	Vibrio
11165	ribosomal_L24	98.1	TRUE	Bacteria	Proteobacteria	Gammaproteobacteria	Enterobacterales	Vibrionaceae	Vibrio
11168	Ribosomal_S8	97.7	TRUE	Bacteria	Proteobacteria	Gammaproteobacteria	Enterobacterales	Vibrionaceae	Vibrio
11169	Ribosomal_L6	100	TRUE	Bacteria	Proteobacteria	Gammaproteobacteria	Enterobacterales	Vibrionaceae	Vibrio	Vibrio campbellii
11173	Ribosomal_L27A	98.6	TRUE	Bacteria	Proteobacteria	Gammaproteobacteria	Enterobacterales	Vibrionaceae	Vibrio	Vibrio campbellii
11177	Ribosomal_S11	100	TRUE	Bacteria	Proteobacteria	Gammaproteobacteria	Enterobacterales	Vibrionaceae	Vibrio
11180	Ribosomal_L17	100	TRUE	Bacteria	Proteobacteria	Gammaproteobacteria	Enterobacterales	Vibrionaceae	Vibrio
11222	Ribosomal_L21p	100	TRUE	Bacteria	Proteobacteria	Gammaproteobacteria	Enterobacterales	Vibrionaceae	Vibrio
11317	Ribosomal_L13	100	TRUE	Bacteria	Proteobacteria	Gammaproteobacteria	Enterobacterales	Vibrionaceae	Vibrio
11318	Ribosomal_S9	100	TRUE	Bacteria	Proteobacteria	Gammaproteobacteria	Enterobacterales	Vibrionaceae	Vibrio
11406	Ribosomal_S20p	100	TRUE	Bacteria	Proteobacteria	Gammaproteobacteria	Enterobacterales	Vibrionaceae	Vibrio
12226	Ribosomal_L20	100	TRUE	Bacteria	Proteobacteria	Gammaproteobacteria	Enterobacterales	Vibrionaceae	Vibrio
Mt009-b2
gene_callers_id	gene_name	percent_identity	supporting_consensus	t_domain	t_phylum	t_class	t_order	t_family	t_genus	t_species
305	Ribosomal_S7	99.4	TRUE	Bacteria	Proteobacteria	Gammaproteobacteria	Enterobacterales	Vibrionaceae	Enterovibrio	Enterovibrio norvegicus
311	Ribosomal_L3	100	TRUE	Bacteria	Proteobacteria	Gammaproteobacteria	Enterobacterales	Vibrionaceae	Enterovibrio	Enterovibrio norvegicus
312	Ribosomal_L4	99.5	TRUE	Bacteria	Proteobacteria	Gammaproteobacteria	Enterobacterales	Vibrionaceae	Enterovibrio
314	Ribosomal_L2	98.9	TRUE	Bacteria	Proteobacteria	Gammaproteobacteria	Enterobacterales	Vibrionaceae	Enterovibrio
316	Ribosomal_L22	100	TRUE	Bacteria	Proteobacteria	Gammaproteobacteria	Enterobacterales	Vibrionaceae	Enterovibrio	Enterovibrio norvegicus
317	Ribosomal_S3_C	99.5	TRUE	Bacteria	Proteobacteria	Gammaproteobacteria	Enterobacterales	Vibrionaceae	Enterovibrio
318	Ribosomal_L16	98.4	TRUE	Bacteria	Proteobacteria	Gammaproteobacteria	Enterobacterales	Vibrionaceae	Enterovibrio	Enterovibrio norvegicus
322	ribosomal_L24	98.1	TRUE	Bacteria	Proteobacteria	Gammaproteobacteria	Enterobacterales	Vibrionaceae	Enterovibrio
325	Ribosomal_S8	97.7	TRUE	Bacteria	Proteobacteria	Gammaproteobacteria	Enterobacterales	Vibrionaceae	Enterovibrio	Enterovibrio norvegicus
326	Ribosomal_L6	100	TRUE	Bacteria	Proteobacteria	Gammaproteobacteria	Enterobacterales	Vibrionaceae	Enterovibrio	Enterovibrio norvegicus
330	Ribosomal_L27A	98.6	TRUE	Bacteria	Proteobacteria	Gammaproteobacteria	Enterobacterales	Vibrionaceae	Enterovibrio
334	Ribosomal_S11	100	FALSE	Bacteria	Proteobacteria	Gammaproteobacteria	Enterobacterales	Vibrionaceae
337	Ribosomal_L17	100	TRUE	Bacteria	Proteobacteria	Gammaproteobacteria	Enterobacterales	Vibrionaceae	Enterovibrio
431	Ribosomal_L13	100	TRUE	Bacteria	Proteobacteria	Gammaproteobacteria	Enterobacterales	Vibrionaceae	Enterovibrio	Enterovibrio norvegicus
432	Ribosomal_S9	100	TRUE	Bacteria	Proteobacteria	Gammaproteobacteria	Enterobacterales	Vibrionaceae	Enterovibrio
750	Ribosomal_S2	100	TRUE	Bacteria	Proteobacteria	Gammaproteobacteria	Enterobacterales	Vibrionaceae	Enterovibrio
1961	Ribosomal_L20	100	TRUE	Bacteria	Proteobacteria	Gammaproteobacteria	Enterobacterales	Vibrionaceae	Enterovibrio	Enterovibrio norvegicus
3167	Ribosomal_S20p	100	TRUE	Bacteria	Proteobacteria	Gammaproteobacteria	Enterobacterales	Vibrionaceae	Enterovibrio
3419	Ribosomal_L21p	100	TRUE	Bacteria	Proteobacteria	Gammaproteobacteria	Enterobacterales	Vibrionaceae	Enterovibrio
3491	Ribosomal_L9_C	99.3	TRUE	Bacteria	Proteobacteria	Gammaproteobacteria	Enterobacterales	Vibrionaceae	Enterovibrio	Enterovibrio norvegicus
3494	Ribosomal_S6	98.9	TRUE	Bacteria	Proteobacteria	Gammaproteobacteria	Enterobacterales	Vibrionaceae	Enterovibrio
3598	Ribosomal_L1	100	TRUE	Bacteria	Proteobacteria	Gammaproteobacteria	Enterobacterales	Vibrionaceae	Enterovibrio	Enterovibrio norvegicus
Mt009-b3
gene_callers_id	gene_name	percent_identity	supporting_consensus	t_domain	t_phylum	t_class	t_order	t_family	t_genus	t_species
5791	Ribosomal_L20	100	TRUE	Bacteria	Proteobacteria	Gammaproteobacteria	Enterobacterales	Enterobacteriaceae
8286	Ribosomal_S2	100	TRUE	Bacteria	Proteobacteria	Gammaproteobacteria	Enterobacterales	Enterobacteriaceae	Klebsiella	Klebsiella pneumoniae
8451	Ribosomal_S20p	100	TRUE	Bacteria	Proteobacteria	Gammaproteobacteria	Enterobacterales	Enterobacteriaceae	Enterobacter
8750	Ribosomal_L9_C	99.3	TRUE	Bacteria	Proteobacteria	Gammaproteobacteria	Enterobacterales	Enterobacteriaceae	Klebsiella	Klebsiella pneumoniae
8753	Ribosomal_S6	98.9	TRUE	Bacteria	Proteobacteria	Gammaproteobacteria	Enterobacterales	Enterobacteriaceae	Klebsiella	Klebsiella pneumoniae
8981	Ribosomal_L1	100	TRUE	Bacteria	Proteobacteria	Gammaproteobacteria	Enterobacterales	Enterobacteriaceae	Klebsiella
14765	Ribosomal_S7	100	TRUE	Bacteria	Proteobacteria	Gammaproteobacteria	Enterobacterales	Enterobacteriaceae
14772	Ribosomal_L3	100	TRUE	Bacteria	Proteobacteria	Gammaproteobacteria	Enterobacterales	Enterobacteriaceae	Klebsiella
14773	Ribosomal_L4	99.5	TRUE	Bacteria	Proteobacteria	Gammaproteobacteria	Enterobacterales	Enterobacteriaceae	Klebsiella
14775	Ribosomal_L2	98.5	TRUE	Bacteria	Proteobacteria	Gammaproteobacteria	Enterobacterales	Enterobacteriaceae
14777	Ribosomal_L22	100	TRUE	Bacteria	Proteobacteria	Gammaproteobacteria	Enterobacterales	Enterobacteriaceae
14778	Ribosomal_S3_C	99.5	TRUE	Bacteria	Proteobacteria	Gammaproteobacteria	Enterobacterales	Enterobacteriaceae
14779	Ribosomal_L16	99.2	TRUE	Bacteria	Proteobacteria	Gammaproteobacteria	Enterobacterales	Enterobacteriaceae
14783	ribosomal_L24	98.1	TRUE	Bacteria	Proteobacteria	Gammaproteobacteria	Enterobacterales	Enterobacteriaceae
14786	Ribosomal_S8	97.7	TRUE	Bacteria	Proteobacteria	Gammaproteobacteria	Enterobacterales	Enterobacteriaceae	Klebsiella
14787	Ribosomal_L6	100	TRUE	Bacteria	Proteobacteria	Gammaproteobacteria	Enterobacterales	Enterobacteriaceae	Klebsiella
14791	Ribosomal_L27A	98.6	TRUE	Bacteria	Proteobacteria	Gammaproteobacteria	Enterobacterales	Enterobacteriaceae	Klebsiella
14795	Ribosomal_S11	100	TRUE	Bacteria	Proteobacteria	Gammaproteobacteria	Enterobacterales	Enterobacteriaceae
14798	Ribosomal_L17	100	TRUE	Bacteria	Proteobacteria	Gammaproteobacteria	Enterobacterales	Enterobacteriaceae
14859	Ribosomal_L13	100	TRUE	Bacteria	Proteobacteria	Gammaproteobacteria	Enterobacterales	Enterobacteriaceae
14860	Ribosomal_S9	100	TRUE	Bacteria	Proteobacteria	Gammaproteobacteria	Enterobacterales	Enterobacteriaceae
14893	Ribosomal_L21p	100	TRUE	Bacteria	Proteobacteria	Gammaproteobacteria	Enterobacterales	Enterobacteriaceae	Klebsiella
C) BLAST 16S genes
BIN	Seq_ID	Notes	Contig	Description	Scientific Name	Max Score	Total Score	Query Cover	E value	Per. Ident	Acc. Len	Accession
Mt009-b1	>16S_rRNA_bac___Ribosomal_RNA_16S___5556a9accde4c8e5f4ed067c183c9440ab4c3babdb3670b944c02970	bin_id:Mt009_unicycler_WithPlasmid|source:Ribosomal_RNA_16S|e_value:0|contig:c_000000000002|gene_callers_id:15759|start:1508215|stop:1509763|length:1548	contig:c_000000000002	Vibrio campbellii strain 170502 chromosome I, complete sequence	Vibrio campbellii	2649	29045	1	0	0.9755	3524636	CP033134.1
Mt009-b1	>16S_rRNA_bac___Ribosomal_RNA_16S___318b44c0edce7edbd994a38878a89748bbd013948b47a7a30cc60b1c	bin_id:Mt009_unicycler_WithPlasmid|source:Ribosomal_RNA_16S|e_value:0|contig:c_000000000002|gene_callers_id:15756|start:1652281|stop:1653829|length:1548	contig:c_000000000002	Vibrio campbellii strain 170502 chromosome I, complete sequence	Vibrio campbellii	2649	29028	1	0	0.9755	3524636	CP033134.1
Mt009-b1	>16S_rRNA_bac___Ribosomal_RNA_16S___a33b0272a1dc73ff9039624e663889dd69d7bc5ddb40c5058cdc0441	bin_id:Mt009_unicycler_WithPlasmid|source:Ribosomal_RNA_16S|e_value:0|contig:c_000000000002|gene_callers_id:15760|start:1647005|stop:1648553|length:1548	contig:c_000000000002	Vibrio campbellii strain 170502 chromosome I, complete sequence	Vibrio campbellii	2649	29045	1	0	0.9755	3524636	CP033134.1
Mt009-b1	>16S_rRNA_bac___Ribosomal_RNA_16S___b60759db6cda5dd0553e23df20adc42a1926822b71e63bd6d3c3e1e9	bin_id:Mt009_unicycler_WithPlasmid|source:Ribosomal_RNA_16S|e_value:0|contig:c_000000000002|gene_callers_id:15757|start:1843034|stop:1844582|length:1548	contig:c_000000000002	Vibrio campbellii strain 170502 chromosome I, complete sequence	Vibrio campbellii	2649	29028	1	0	0.9755	3524636	CP033134.1
Mt009-b1	>16S_rRNA_bac___Ribosomal_RNA_16S___04cc35d877017d524eb508252a0e7c18073e6097fdb92c4987e8f9ab	bin_id:Mt009_unicycler_WithPlasmid|source:Ribosomal_RNA_16S|e_value:0|contig:c_000000000002|gene_callers_id:15761|start:1837719|stop:1839267|length:1548	contig:c_000000000002	Vibrio campbellii strain 170502 chromosome I, complete sequence	Vibrio campbellii	2649	29045	1	0	0.9755	3524636	CP033134.1
Mt009-b1	>16S_rRNA_bac___Ribosomal_RNA_16S___df599129240e0b206ce9af6bfd66365afdaa211a861918d83f52da04	bin_id:Mt009_unicycler_WithPlasmid|source:Ribosomal_RNA_16S|e_value:0|contig:c_000000000002|gene_callers_id:15762|start:1888645|stop:1890193|length:1548	contig:c_000000000002	Vibrio campbellii strain 170502 chromosome I, complete sequence	Vibrio campbellii	2649	29045	1	0	0.9755	3524636	CP033134.1
Mt009-b1	>16S_rRNA_bac___Ribosomal_RNA_16S___e7b0e8e72dba7000d9a4b2a71fddf39ca46f6815b0bd5a16f3fbcc2c	bin_id:Mt009_unicycler_WithPlasmid|source:Ribosomal_RNA_16S|e_value:0|contig:c_000000000002|gene_callers_id:15763|start:1894100|stop:1895648|length:1548	contig:c_000000000002	Vibrio campbellii strain 170502 chromosome I, complete sequence	Vibrio campbellii	2649	29045	1	0	0.9755	3524636	CP033134.1
Mt009-b1	>16S_rRNA_bac___Ribosomal_RNA_16S___7646aa067d32c7c5098dbd0a163c2f3fb2ce63a843edeea2ccf881a7	bin_id:Mt009_unicycler_WithPlasmid|source:Ribosomal_RNA_16S|e_value:0|contig:c_000000000002|gene_callers_id:15755|start:1955612|stop:1957160|length:1548	contig:c_000000000002	Vibrio campbellii strain 170502 chromosome I, complete sequence	Vibrio campbellii	2649	28945	1	0	0.9755	3524636	CP033134.1
Mt009-b1	>16S_rRNA_bac___Ribosomal_RNA_16S___60a3c0bef767a597e66ee6e1b34b9893fd68d730763a8b9624a6f960	bin_id:Mt009_unicycler_WithPlasmid|source:Ribosomal_RNA_16S|e_value:0|contig:c_000000000002|gene_callers_id:15758|start:2001248|stop:2002796|length:1548	contig:c_000000000002	Vibrio campbellii strain 170502 chromosome I, complete sequence	Vibrio campbellii	2649	29028	1	0	0.9755	3524636	CP033134.1
Mt009-b1	>16S_rRNA_bac___Ribosomal_RNA_16S___c736c19f084685ea1a6644ba258816acc0058fe751f6b9d344922a87	bin_id:Mt009_unicycler_WithPlasmid|source:Ribosomal_RNA_16S|e_value:0|contig:c_000000000002|gene_callers_id:15753|start:2083056|stop:2084604|length:1548	contig:c_000000000002	Vibrio campbellii strain 170502 chromosome I, complete sequence	Vibrio campbellii	2649	28945	1	0	0.9755	3524636	CP033134.1
Mt009-b1	>16S_rRNA_bac___Ribosomal_RNA_16S___16e9cdf85e23f6b09a4990bfb40f7a819322569774db25a0f27f532d	bin_id:Mt009_unicycler_WithPlasmid|source:Ribosomal_RNA_16S|e_value:0|contig:c_000000000002|gene_callers_id:15754|start:2678759|stop:2680307|length:1548	contig:c_000000000002	Vibrio campbellii strain 170502 chromosome I, complete sequence	Vibrio campbellii	2649	28945	1	0	0.9755	3524636	CP033134.1
Mt009-b1	>16S_rRNA_bac___Ribosomal_RNA_16S___ef04a2ffe54e88eacbb0f878542ac9fe591ab240e0507c81d9a61dbb	bin_id:Mt009_unicycler_WithPlasmid|source:Ribosomal_RNA_16S|e_value:0|contig:c_000000000004|gene_callers_id:15764|start:2043792|stop:2045340|length:1548	contig:c_000000000004	Vibrio campbellii strain DS40M4 chromosome 1, complete sequence	Vibrio campbellii	2649	28930	1	0	0.9755	3261651	CP030788.1
Mt009-b2	>16S_rRNA_bac___Ribosomal_RNA_16S___3a7705b18df96e35d5f02fae6405888deb95031e0a700582f1516137	bin_id:Mt009_unicycler_WithPlasmid|source:Ribosomal_RNA_16S|e_value:0|contig:c_000000000001|gene_callers_id:15747|start:22635|stop:24183|length:1548	contig:c_000000000001	Vibrio sp. EN276 gene for 16S rRNA, partial sequence	Vibrio sp. EN276	2767	2767	0.97	0	0.9974	1511	AB038023.1
Mt009-b2	>16S_rRNA_bac___Ribosomal_RNA_16S___a50d28d98921e172c8681bd1e2bd55706ad08ec1050076744292ab99	bin_id:Mt009_unicycler_WithPlasmid|source:Ribosomal_RNA_16S|e_value:0|contig:c_000000000001|gene_callers_id:15742|start:346472|stop:348020|length:1548	contig:c_000000000001	Vibrio sp. EN276 gene for 16S rRNA, partial sequence	Vibrio sp. EN276	2772	2772	0.97	0	0.998	1511	AB038023.1
Mt009-b2	>16S_rRNA_bac___Ribosomal_RNA_16S___b633ab2b02f1e7ba7b42008bb1214d85545e10fe37d78da0359676b1	bin_id:Mt009_unicycler_WithPlasmid|source:Ribosomal_RNA_16S|e_value:0|contig:c_000000000001|gene_callers_id:15751|start:705024|stop:706572|length:1548	contig:c_000000000001	Vibrio sp. LMG 19840 16S rRNA gene, strain LMG 19840	Vibrio sp. LMG 19840	2763	2763	0.97	0	0.9973	1505	AJ316207.1
Mt009-b2	>16S_rRNA_bac___Ribosomal_RNA_16S___02812711b9c3d2449e84758d31e6deac6511dc9b780c8f3fd8f704d0	bin_id:Mt009_unicycler_WithPlasmid|source:Ribosomal_RNA_16S|e_value:0|contig:c_000000000001|gene_callers_id:15748|start:758218|stop:759766|length:1548	contig:c_000000000001	Vibrio sp. EN276 gene for 16S rRNA, partial sequence	Vibrio sp. EN276	2767	2767	0.97	0	0.9974	1511	AB038023.1
Mt009-b2	>16S_rRNA_bac___Ribosomal_RNA_16S___ceb4cb5f931756ddb37938c241332491844d2afd471fb5d1fbdd1281	bin_id:Mt009_unicycler_WithPlasmid|source:Ribosomal_RNA_16S|e_value:0|contig:c_000000000001|gene_callers_id:15745|start:3476329|stop:3477877|length:1548	contig:c_000000000001	Vibrio sp. LMG 19840 16S rRNA gene, strain LMG 19840	Vibrio sp. LMG 19840	2769	2769	0.97	0	0.998	1505	AJ316207.1
Mt009-b2	>16S_rRNA_bac___Ribosomal_RNA_16S___96217d91c23d201a745c220958707814001477e0d0e2aafcd742ee40	bin_id:Mt009_unicycler_WithPlasmid|source:Ribosomal_RNA_16S|e_value:0|contig:c_000000000001|gene_callers_id:15743|start:3716909|stop:3718457|length:1548	contig:c_000000000001	Vibrio sp. EN276 gene for 16S rRNA, partial sequence	Vibrio sp. EN276	2772	2772	0.97	0	0.998	1511	AB038023.1
Mt009-b2	>16S_rRNA_bac___Ribosomal_RNA_16S___917675a6c7ec34072464ebd1fc9de63c2786024112b228f381898a2e	bin_id:Mt009_unicycler_WithPlasmid|source:Ribosomal_RNA_16S|e_value:0|contig:c_000000000001|gene_callers_id:15749|start:4042901|stop:4044449|length:1548	contig:c_000000000001	Vibrio sp. EN276 gene for 16S rRNA, partial sequence	Vibrio sp. EN276	2767	2767	0.97	0	0.9974	1511	AB038023.1
Mt009-b2	>16S_rRNA_bac___Ribosomal_RNA_16S___7aa1c3598609acf91edc63d21c486af295474dffe0ce1ad90e8e42b7	bin_id:Mt009_unicycler_WithPlasmid|source:Ribosomal_RNA_16S|e_value:0|contig:c_000000000001|gene_callers_id:15750|start:4048396|stop:4049944|length:1548	contig:c_000000000001	Vibrio sp. EN276 gene for 16S rRNA, partial sequence	Vibrio sp. EN276	2767	2767	0.97	0	0.9974	1511	AB038023.1
Mt009-b2	>16S_rRNA_bac___Ribosomal_RNA_16S___9ec46bc1113bcdacb4e90d049496362c5182d1f9fcee347c63420852	bin_id:Mt009_unicycler_WithPlasmid|source:Ribosomal_RNA_16S|e_value:0|contig:c_000000000001|gene_callers_id:15744|start:4134627|stop:4136175|length:1548	contig:c_000000000001	Vibrio sp. EN276 gene for 16S rRNA, partial sequence	Vibrio sp. EN276	2772	2772	0.97	0	0.998	1511	AB038023.1
Mt009-b2	>16S_rRNA_bac___Ribosomal_RNA_16S___2248abcba37d81258b40e546c1c12d2076bd8a33c8f26f883f8cde01	bin_id:Mt009_unicycler_WithPlasmid|source:Ribosomal_RNA_16S|e_value:0|contig:c_000000000001|gene_callers_id:15746|start:4258069|stop:4259617|length:1548	contig:c_000000000001	Vibrio sp. LMG 19840 16S rRNA gene, strain LMG 19840	Vibrio sp. LMG 19840	2769	2769	0.97	0	0.998	1505	AJ316207.1
Mt009-b2	>16S_rRNA_bac___Ribosomal_RNA_16S___cbcdb3e4e03a48833fe74c21b72cc2ea2d3e41e213f892559f1d69d8	bin_id:Mt009_unicycler_WithPlasmid|source:Ribosomal_RNA_16S|e_value:0|contig:c_000000000001|gene_callers_id:15752|start:4263787|stop:4265335|length:1548	contig:c_000000000001	Vibrio sp. LMG 19840 16S rRNA gene, strain LMG 19840	Vibrio sp. LMG 19840	2763	2763	0.97	0	0.9973	1505	AJ316207.1
Mt009-b3	>16S_rRNA_bac___Ribosomal_RNA_16S___156e012d9bb7ed093c47eaad1466802dcaff0b86da46156a0961dc3d	bin_id:Mt009_unicycler_WithPlasmid|source:Ribosomal_RNA_16S|e_value:0|contig:c_000000000006|gene_callers_id:15739|start:97710|stop:99245|length:1535	contig:c_000000000006	Klebsiella pneumoniae strain SAWA chromosome	Klebsiella pneumoniae	2785	22214	1	0	0.9941	5403474	CP069199.1
Mt009-b3	>16S_rRNA_bac___Ribosomal_RNA_16S___f78d78d3abf20cda75f24b5e4d5b57bd03b7f98f940a1256fed54723	bin_id:Mt009_unicycler_WithPlasmid|source:Ribosomal_RNA_16S|e_value:0|contig:c_000000000006|gene_callers_id:15738|start:599963|stop:601498|length:1535	contig:c_000000000006	Klebsiella pneumoniae strain SAWA chromosome	Klebsiella pneumoniae	2785	22214	1	0	0.9941	5403474	CP069199.1
Mt009-b3	>16S_rRNA_bac___Ribosomal_RNA_16S___c330f8bc865cf2a4ea1396d44ab83b41aead9f4e3095a838ced7aaaf	bin_id:Mt009_unicycler_WithPlasmid|source:Ribosomal_RNA_16S|e_value:0|contig:c_000000000007|gene_callers_id:15740|start:370823|stop:372358|length:1535	contig:c_000000000007	Klebsiella pneumoniae strain SAWA chromosome	Klebsiella pneumoniae	2785	22214	1	0	0.9941	5403474	CP069199.1
Mt009-b3	>16S_rRNA_bac___Ribosomal_RNA_16S___8fc24a191e934f96ec997b61352d8859407507cc94c979c307ec7f50	bin_id:Mt009_unicycler_WithPlasmid|source:Ribosomal_RNA_16S|e_value:0|contig:c_000000000009|gene_callers_id:15741|start:43148|stop:44683|length:1535	contig:c_000000000009	Klebsiella pneumoniae strain SAWA chromosome	Klebsiella pneumoniae	2785	22214	1	0	0.9941	5403474	CP069199.1

## Sheet: S3 RBH BF5_0283
Table S3: RBH for BF5_0283 reference genome
Contig	Gene	Length	Gene id	function	Hit	Contig	Gene	Gene id	percent identity 680.270	function
1	1	184	fig|680.272.peg.1	Transcriptional regulator, AcrR family	bi	1	1903	fig|680.270.peg.1903	100	Transcriptional regulator, AcrR family
1	2	153	fig|680.272.peg.2	similar to DBJ:BAB55450.1 (AB051073) percent identity 45 in 140 aa	bi	1	1902	fig|680.270.peg.1902	100	similar to DBJ:BAB55450.1 (AB051073) percent identity 45 in 140 aa
1	3	38	fig|680.272.peg.3	hypothetical protein	bi	1	1901	fig|680.270.peg.1901	100	hypothetical protein
1	4	106	fig|680.272.peg.4	hypothetical protein	bi	1	1900	fig|680.270.peg.1900	100	hypothetical protein
1	5	101	fig|680.272.peg.5	Transposase	bi	1	1899	fig|680.270.peg.1899	100	Transposase
1	6	217	fig|680.272.peg.6	Transposase	bi	1	1898	fig|680.270.peg.1898	100	Transposase
1	7	134	fig|680.272.peg.7	hypothetical protein	bi	1	1897	fig|680.270.peg.1897	100	hypothetical protein
1	8	194	fig|680.272.peg.8	hypothetical protein	bi	1	1896	fig|680.270.peg.1896	100	hypothetical protein
1	9	200	fig|680.272.peg.9	hypothetical protein	bi	1	1895	fig|680.270.peg.1895	100	hypothetical protein
1	10	145	fig|680.272.peg.10	Acetyltransferase, GNAT family	bi	1	1894	fig|680.270.peg.1894	100	Acetyltransferase, GNAT family
1	11	202	fig|680.272.peg.11	hypothetical protein	bi	1	1893	fig|680.270.peg.1893	100	hypothetical protein
1	12	96	fig|680.272.peg.12	hypothetical protein	bi	1	1892	fig|680.270.peg.1892	100	hypothetical protein
1	13	39	fig|680.272.peg.13	hypothetical protein	bi	1	1891	fig|680.270.peg.1891	100	hypothetical protein
1	14	147	fig|680.272.peg.14	hypothetical protein	bi	1	1890	fig|680.270.peg.1890	100	hypothetical protein
1	15	233	fig|680.272.peg.15	hypothetical protein	bi	1	1889	fig|680.270.peg.1889	99.57	hypothetical protein
1	16	225	fig|680.272.peg.16	hypothetical protein	bi	1	1888	fig|680.270.peg.1888	100	hypothetical protein
1	17	136	fig|680.272.peg.17	NTP pyrophosphohydrolase	bi	1	1887	fig|680.270.peg.1887	100	NTP pyrophosphohydrolase
1	18	51	fig|680.272.peg.18	hypothetical protein	bi	1	1886	fig|680.270.peg.1886	100	hypothetical protein
1	19	103	fig|680.272.peg.19	MutT/nudix family protein	bi	1	1885	fig|680.270.peg.1885	100	MutT/nudix family protein
1	20	170	fig|680.272.peg.20	hypothetical protein	bi	1	1884	fig|680.270.peg.1884	100	hypothetical protein
1	21	105	fig|680.272.peg.21	UPF0267 protein ORF16	bi	1	1883	fig|680.270.peg.1883	100	UPF0267 protein ORF16
1	22	166	fig|680.272.peg.22	hypothetical protein	bi	1	1881	fig|680.270.peg.1881	100	hypothetical protein
1	23	143	fig|680.272.peg.23	hypothetical protein	bi	1	1880	fig|680.270.peg.1880	100	hypothetical protein
1	24	337	fig|680.272.peg.24	Mobile element protein	-				0
1	25	167	fig|680.272.peg.25	hypothetical protein	-				0
1	26	342	fig|680.272.peg.26	Muramoyltetrapeptide carboxypeptidase (EC 3.4.17.13)	bi	1	1407	fig|680.270.peg.1407	99.71	Muramoyltetrapeptide carboxypeptidase (EC 3.4.17.13)
1	27	254	fig|680.272.peg.27	hypothetical protein	bi	1	1876	fig|680.270.peg.1876	100	hypothetical protein
1	28	118	fig|680.272.peg.28	ORF2	bi	1	1875	fig|680.270.peg.1875	100	ORF2
1	29	126	fig|680.272.peg.29	hypothetical protein	bi	1	1874	fig|680.270.peg.1874	100	hypothetical protein
1	30	186	fig|680.272.peg.30	Isochorismatase (EC 3.3.2.1)	bi	1	1873	fig|680.270.peg.1873	100	Isochorismatase (EC 3.3.2.1)
1	31	171	fig|680.272.peg.31	GCN5-related N-acetyltransferase	bi	1	1872	fig|680.270.peg.1872	100	GCN5-related N-acetyltransferase
1	32	111	fig|680.272.peg.32	RelE-like translational repressor toxin	bi	1	1871	fig|680.270.peg.1871	100	RelE-like translational repressor toxin
1	33	105	fig|680.272.peg.33	Antitoxin to RelE-like translational repressor toxin	bi	1	1870	fig|680.270.peg.1870	100	Antitoxin to RelE-like translational repressor toxin
1	34	186	fig|680.272.peg.34	hypothetical protein	bi	1	1869	fig|680.270.peg.1869	100	hypothetical protein
1	35	42	fig|680.272.peg.35	hypothetical protein	bi	1	1868	fig|680.270.peg.1868	100	hypothetical protein
1	36	44	fig|680.272.peg.36	hypothetical protein	bi	1	1867	fig|680.270.peg.1867	100	hypothetical protein
1	37	47	fig|680.272.peg.37	hypothetical protein	bi	1	1866	fig|680.270.peg.1866	97.83	conserved hypothetical protein
1	38	49	fig|680.272.peg.38	FIG01205959: hypothetical protein	bi	1	1865	fig|680.270.peg.1865	100	FIG01205959: hypothetical protein
1	39	44	fig|680.272.peg.39	hypothetical protein	bi	1	1864	fig|680.270.peg.1864	100	hypothetical protein
1	40	166	fig|680.272.peg.40	hypothetical protein	bi	1	1863	fig|680.270.peg.1863	100	hypothetical protein
1	41	167	fig|680.272.peg.41	hypothetical protein	bi	1	1862	fig|680.270.peg.1862	100	hypothetical protein
1	42	149	fig|680.272.peg.42	Histone acetyltransferase HPA2	bi	1	1861	fig|680.270.peg.1861	100	Histone acetyltransferase HPA2
1	43	144	fig|680.272.peg.43	hypothetical protein	bi	1	1859	fig|680.270.peg.1859	100	hypothetical protein
1	44	45	fig|680.272.peg.44	hypothetical protein	bi	1	1858	fig|680.270.peg.1858	100	hypothetical protein
1	45	42	fig|680.272.peg.45	FIG01205959: hypothetical protein	bi	1	1857	fig|680.270.peg.1857	100	FIG01205959: hypothetical protein
1	46	62	fig|680.272.peg.46	hypothetical protein	uni	1	1455	fig|680.270.peg.1455	96.72	hypothetical protein
1	47	124	fig|680.272.peg.47	hypothetical protein	bi	1	1294	fig|680.270.peg.1294	100	hypothetical protein
1	48	255	fig|680.272.peg.48	hypothetical protein	bi	1	1854	fig|680.270.peg.1854	100	hypothetical protein
1	49	227	fig|680.272.peg.49	hypothetical protein	bi	1	1853	fig|680.270.peg.1853	100	hypothetical protein
1	50	319	fig|680.272.peg.50	Mobile element protein	bi	1	1852	fig|680.270.peg.1852	100	Mobile element protein
1	51	41	fig|680.272.peg.51	hypothetical protein	bi	1	1851	fig|680.270.peg.1851	100	hypothetical protein
1	52	193	fig|680.272.peg.52	hypothetical protein	bi	1	1850	fig|680.270.peg.1850	100	hypothetical protein
1	53	57	fig|680.272.peg.53	hypothetical protein	bi	1	1849	fig|680.270.peg.1849	100	hypothetical protein
1	54	44	fig|680.272.peg.54	hypothetical protein	bi	1	1848	fig|680.270.peg.1848	100	hypothetical protein
1	55	117	fig|680.272.peg.55	COG0662: Mannose-6-phosphate isomerase	bi	1	1847	fig|680.270.peg.1847	100	COG0662: Mannose-6-phosphate isomerase
1	56	176	fig|680.272.peg.56	hypothetical protein	bi	1	1846	fig|680.270.peg.1846	100	hypothetical protein
1	57	385	fig|680.272.peg.57	Mobile element protein	bi	1	1844	fig|680.270.peg.1844	100	Mobile element protein
1	58	124	fig|680.272.peg.58	hypothetical protein	bi	1	1843	fig|680.270.peg.1843	100	hypothetical protein
1	59	93	fig|680.272.peg.59	hypothetical protein	bi	1	1842	fig|680.270.peg.1842	100	hypothetical protein
1	60	319	fig|680.272.peg.60	Mobile element protein	bi	1	1841	fig|680.270.peg.1841	100	Mobile element protein
1	61	138	fig|680.272.peg.61	hypothetical protein	bi	1	1840	fig|680.270.peg.1840	100	hypothetical protein
1	62	203	fig|680.272.peg.62	Transporter, LysE family	bi	1	1839	fig|680.270.peg.1839	100	Transporter, LysE family
1	63	453	fig|680.272.peg.63	Transcriptional regulator, GntR family domain / Aspartate aminotransferase (EC 2.6.1.1)	bi	1	1838	fig|680.270.peg.1838	100	Transcriptional regulator, GntR family domain / Aspartate aminotransferase (EC 2.6.1.1)
1	64	1058	fig|680.272.peg.64	hypothetical protein	bi	1	1837	fig|680.270.peg.1837	100	hypothetical protein
1	65	831	fig|680.272.peg.65	hypothetical protein	bi	1	1836	fig|680.270.peg.1836	100	hypothetical protein
1	66	189	fig|680.272.peg.66	hypothetical protein	bi	1	1835	fig|680.270.peg.1835	100	hypothetical protein
1	67	74	fig|680.272.peg.67	Mobile element protein	bi	1	1834	fig|680.270.peg.1834	100	Mobile element protein
1	68	43	fig|680.272.peg.68	Mobile element protein	bi	1	1833	fig|680.270.peg.1833	100	Mobile element protein
1	69	143	fig|680.272.peg.69	Transporter, LysE family	bi	1	1832	fig|680.270.peg.1832	100	Transporter, LysE family
1	70	113	fig|680.272.peg.70	hypothetical protein	bi	1	1831	fig|680.270.peg.1831	100	hypothetical protein
1	71	43	fig|680.272.peg.71	hypothetical protein	bi	1	1830	fig|680.270.peg.1830	100	hypothetical protein
1	72	163	fig|680.272.peg.72	Potassium efflux system KefA protein / Small-conductance mechanosensitive channel	bi	1	1829	fig|680.270.peg.1829	100	Potassium efflux system KefA protein / Small-conductance mechanosensitive channel
1	73	498	fig|680.272.peg.73	Spindolin-related protein	bi	1	1828	fig|680.270.peg.1828	100	Spindolin-related protein
1	74	34	fig|680.272.peg.74	Universal stress protein family 1	bi	1	1827	fig|680.270.peg.1827	100	Universal stress protein family 1
1	75	364	fig|680.272.peg.75	Choloylglycine hydrolase (EC 3.5.1.24)	bi	1	1826	fig|680.270.peg.1826	100	Choloylglycine hydrolase (EC 3.5.1.24)
1	76	986	fig|680.272.peg.76	Lipoprotein, ToxR-activated gene, TagA	bi	1	1825	fig|680.270.peg.1825	100	Lipoprotein, ToxR-activated gene, TagA
1	77	570	fig|680.272.peg.77	Alkaline serine exoprotease A precursor (EC 3.4.21.-)	bi	1	1824	fig|680.270.peg.1824	100	Alkaline serine exoprotease A precursor (EC 3.4.21.-)
1	78	63	fig|680.272.peg.78	hypothetical protein	bi	1	1823	fig|680.270.peg.1823	100	hypothetical protein
1	79	491	fig|680.272.peg.79	Miniconductance mechanosensitive channel YbdG	bi	1	1822	fig|680.270.peg.1822	100	Miniconductance mechanosensitive channel YbdG
1	80	188	fig|680.272.peg.80	HDED PROTEIN	bi	1	1821	fig|680.270.peg.1821	100	HDED PROTEIN
1	81	140	fig|680.272.peg.81	FIG01206948: hypothetical protein	bi	1	1820	fig|680.270.peg.1820	100	FIG01206948: hypothetical protein
1	82	301	fig|680.272.peg.82	Membrane protein	bi	1	1819	fig|680.270.peg.1819	100	Membrane protein
1	83	161	fig|680.272.peg.83	Transcriptional regulator, MarR family	bi	1	1818	fig|680.270.peg.1818	100	Transcriptional regulator, MarR family
1	84	152	fig|680.272.peg.84	hypothetical protein	bi	1	1817	fig|680.270.peg.1817	100	hypothetical protein
1	85	145	fig|680.272.peg.85	Putative PRS2 protein	bi	1	1816	fig|680.270.peg.1816	100	Putative PRS2 protein
1	86	129	fig|680.272.peg.86	probable membrane protein NMA1176	bi	1	1815	fig|680.270.peg.1815	100	probable membrane protein NMA1176
1	87	183	fig|680.272.peg.87	Adenylate cyclase (EC 4.6.1.1)	bi	1	1814	fig|680.270.peg.1814	100	Adenylate cyclase (EC 4.6.1.1)
1	88	110	fig|680.272.peg.88	FIG01202175: hypothetical protein	bi	1	1813	fig|680.270.peg.1813	100	FIG01202175: hypothetical protein
1	89	205	fig|680.272.peg.89	Galactoside O-acetyltransferase (EC 2.3.1.18)	bi	1	1812	fig|680.270.peg.1812	100	Galactoside O-acetyltransferase (EC 2.3.1.18)
1	90	43	fig|680.272.peg.90	hypothetical protein	bi	1	1811	fig|680.270.peg.1811	100	hypothetical protein
1	91	314	fig|680.272.peg.91	Permease of the drug/metabolite transporter (DMT) superfamily	bi	1	1810	fig|680.270.peg.1810	100	Permease of the drug/metabolite transporter (DMT) superfamily
1	92	368	fig|680.272.peg.92	hypothetical protein	bi	1	1809	fig|680.270.peg.1809	100	hypothetical protein
1	93	160	fig|680.272.peg.93	hypothetical protein	bi	1	1808	fig|680.270.peg.1808	100	hypothetical protein
1	94	1058	fig|680.272.peg.94	putative histidine kinase	bi	1	1807	fig|680.270.peg.1807	100	putative histidine kinase
1	95	513	fig|680.272.peg.95	GGDEF domain protein	bi	1	1806	fig|680.270.peg.1806	100	GGDEF domain protein
1	96	144	fig|680.272.peg.96	FIG01201965: hypothetical protein	bi	1	1805	fig|680.270.peg.1805	100	FIG01201965: hypothetical protein
1	97	72	fig|680.272.peg.97	hypothetical protein	bi	1	1804	fig|680.270.peg.1804	100	hypothetical protein
1	98	250	fig|680.272.peg.98	Malonyl-[acyl-carrier protein] O-methyltransferase (EC 2.1.1.197)	bi	1	1803	fig|680.270.peg.1803	100	Malonyl-[acyl-carrier protein] O-methyltransferase (EC 2.1.1.197)
1	99	221	fig|680.272.peg.99	probable DNA alkylation repair enzyme	bi	1	1802	fig|680.270.peg.1802	100	probable DNA alkylation repair enzyme
1	100	1467	fig|680.272.peg.100	Putative lipoprotein AcfD-like	bi	1	1801	fig|680.270.peg.1801	100	Putative lipoprotein AcfD-like
1	101	130	fig|680.272.peg.101	Predicted kinase	bi	1	1800	fig|680.270.peg.1800	100	Predicted kinase
1	102	213	fig|680.272.peg.102	Sugar transferase SypR involved in lipopolysaccharide synthesis	bi	1	1799	fig|680.270.peg.1799	100	Sugar transferase SypR involved in lipopolysaccharide synthesis
1	103	399	fig|680.272.peg.103	Glycosyltransferase SypQ	bi	1	1798	fig|680.270.peg.1798	100	Glycosyltransferase SypQ
1	104	371	fig|680.272.peg.104	Glycosyltransferase SypP	bi	1	1797	fig|680.270.peg.1797	100	Glycosyltransferase SypP
1	105	476	fig|680.272.peg.105	Polysaccharide biosynthesis chain length regulator SypO	bi	1	1796	fig|680.270.peg.1796	100	Polysaccharide biosynthesis chain length regulator SypO
1	106	376	fig|680.272.peg.106	Glycosyltransferase SypN	bi	1	1795	fig|680.270.peg.1795	100	Glycosyltransferase SypN
1	107	462	fig|680.272.peg.107	Membrane protein SypL involved in exopolysaccharide production	bi	1	1794	fig|680.270.peg.1794	100	Membrane protein SypL involved in exopolysaccharide production
1	108	474	fig|680.272.peg.108	Oligosaccharide translocase SypK	bi	1	1793	fig|680.270.peg.1793	100	Oligosaccharide translocase SypK
1	109	391	fig|680.272.peg.109	Glycosyltransferase (EC 2.4.1.-) SypJ	bi	1	1792	fig|680.270.peg.1792	100	Glycosyltransferase (EC 2.4.1.-) SypJ
1	110	395	fig|680.272.peg.110	Glycosyltransferase (EC 2.4.1.-) SypI	bi	1	1791	fig|680.270.peg.1791	100	Glycosyltransferase (EC 2.4.1.-) SypI
1	111	359	fig|680.272.peg.111	Glycosyltransferase (EC 2.4.1.-) SypH	bi	1	1790	fig|680.270.peg.1790	100	Glycosyltransferase (EC 2.4.1.-) SypH
1	112	514	fig|680.272.peg.112	Sigma-54 dependent transcriptional regulator SypG	bi	1	1789	fig|680.270.peg.1789	100	Sigma-54 dependent transcriptional regulator SypG
1	113	128	fig|680.272.peg.113	Signal transduction histidine kinase SypF	bi	1	1788	fig|680.270.peg.1788	100	Signal transduction histidine kinase SypF
1	114	230	fig|680.272.peg.114	Predicted protein SypD	bi	1	1787	fig|680.270.peg.1787	100	Predicted protein SypD
1	115	701	fig|680.272.peg.115	Periplasmic protein SypC involved in polysaccharide export	bi	1	1786	fig|680.270.peg.1786	100	Periplasmic protein SypC involved in polysaccharide export
1	116	285	fig|680.272.peg.116	Outer membrane protein SypB	bi	1	1785	fig|680.270.peg.1785	100	Outer membrane protein SypB
1	117	107	fig|680.272.peg.117	Anti-sigma B factor antagonist RsbV	bi	1	1784	fig|680.270.peg.1784	100	Anti-sigma B factor antagonist RsbV
1	118	281	fig|680.272.peg.118	DNA ligase (ATP) (EC 6.5.1.1)	bi	1	1783	fig|680.270.peg.1783	100	DNA ligase (ATP) (EC 6.5.1.1)
1	119	339	fig|680.272.peg.119	hypothetical protein	bi	1	1782	fig|680.270.peg.1782	100	hypothetical protein
1	120	457	fig|680.272.peg.120	Multidrug efflux transporter MdtK/NorM (MATE family)	bi	1	1780	fig|680.270.peg.1780	100	Multidrug efflux transporter MdtK/NorM (MATE family)
1	121	204	fig|680.272.peg.121	Lumazine protein, riboflavin synthase homolog	bi	1	1779	fig|680.270.peg.1779	100	Lumazine protein, riboflavin synthase homolog
1	122	65	fig|680.272.peg.122	Uncharacterized protein VC1539.5	bi	1	1778	fig|680.270.peg.1778	100	Uncharacterized protein VC1539.5
1	123	289	fig|680.272.peg.123	Ribulosamine/erythrulosamine 3-kinase potentially involved in protein deglycation	bi	1	1777	fig|680.270.peg.1777	100	Ribulosamine/erythrulosamine 3-kinase potentially involved in protein deglycation
1	124	323	fig|680.272.peg.124	Chemotaxis protein CheC -- inhibitor of MCP methylation	bi	1	1776	fig|680.270.peg.1776	100	Chemotaxis protein CheC -- inhibitor of MCP methylation
1	125	321	fig|680.272.peg.125	diguanylate cyclase (GGDEF domain) with PAS/PAC sensor	bi	1	1775	fig|680.270.peg.1775	100	diguanylate cyclase (GGDEF domain) with PAS/PAC sensor
1	126	115	fig|680.272.peg.126	Type IIA topoisomerase, B subunit	bi	1	1774	fig|680.270.peg.1774	100	Type IIA topoisomerase, B subunit
1	127	163	fig|680.272.peg.127	Cell wall-associated hydrolase	bi	1	1773	fig|680.270.peg.1773	100	Cell wall-associated hydrolase
1	128	673	fig|680.272.peg.128	Methyl-accepting chemotaxis sensor/transducer protein	bi	1	1772	fig|680.270.peg.1772	100	Methyl-accepting chemotaxis sensor/transducer protein
1	129	138	fig|680.272.peg.129	MutT/Nudix family protein	bi	1	1771	fig|680.270.peg.1771	100	MutT/Nudix family protein
1	130	139	fig|680.272.peg.130	FIG01200221: hypothetical protein	bi	1	1770	fig|680.270.peg.1770	100	FIG01200221: hypothetical protein
1	131	38	fig|680.272.peg.131	FIG01199700: hypothetical protein	bi	1	1769	fig|680.270.peg.1769	100	FIG01199700: hypothetical protein
1	132	112	fig|680.272.peg.132	FIG01199700: hypothetical protein	bi	1	1768	fig|680.270.peg.1768	100	FIG01199700: hypothetical protein
1	133	181	fig|680.272.peg.133	hypothetical protein	bi	1	1767	fig|680.270.peg.1767	100	hypothetical protein
1	134	127	fig|680.272.peg.134	FIG01202850: hypothetical protein	bi	1	1766	fig|680.270.peg.1766	100	FIG01202850: hypothetical protein
1	135	73	fig|680.272.peg.135	FIG01201774: hypothetical protein	bi	1	1765	fig|680.270.peg.1765	100	FIG01201774: hypothetical protein
1	136	75	fig|680.272.peg.136	hypothetical protein	bi	1	1764	fig|680.270.peg.1764	100	hypothetical protein
1	137	273	fig|680.272.peg.137	Fatty acid hydroxylase family (carotene hydroxylase/sterol desaturase)	bi	1	1763	fig|680.270.peg.1763	100	Fatty acid hydroxylase family (carotene hydroxylase/sterol desaturase)
1	138	250	fig|680.272.peg.138	Uncharacterized conserved protein YfiP, contains DTW domain	bi	1	1762	fig|680.270.peg.1762	100	Uncharacterized conserved protein YfiP, contains DTW domain
1	139	303	fig|680.272.peg.139	N-acetyl-D-glucosamine kinase (EC 2.7.1.59)	bi	1	1761	fig|680.270.peg.1761	100	N-acetyl-D-glucosamine kinase (EC 2.7.1.59)
1	140	89	fig|680.272.peg.140	hypothetical protein	bi	1	1760	fig|680.270.peg.1760	100	hypothetical protein
1	141	593	fig|680.272.peg.141	Molybdopterin-guanine dinucleotide biosynthesis protein MobB / Molybdopterin molybdenumtransferase (EC 2.10.1.1)	bi	1	1759	fig|680.270.peg.1759	100	Molybdopterin-guanine dinucleotide biosynthesis protein MobB / Molybdopterin molybdenumtransferase (EC 2.10.1.1)
1	142	196	fig|680.272.peg.142	Molybdenum cofactor guanylyltransferase (EC 2.7.7.77)	bi	1	1758	fig|680.270.peg.1758	100	Molybdenum cofactor guanylyltransferase (EC 2.7.7.77)
1	143	240	fig|680.272.peg.143	Tungstate ABC transporter, ATP-binding protein	bi	1	1757	fig|680.270.peg.1757	100	Tungstate ABC transporter, ATP-binding protein
1	144	233	fig|680.272.peg.144	Tungstate ABC transporter, permease protein	bi	1	1756	fig|680.270.peg.1756	100	Tungstate ABC transporter, permease protein
1	145	273	fig|680.272.peg.145	Tungstate ABC transporter, substrate-binding protein	bi	1	1755	fig|680.270.peg.1755	100	Tungstate ABC transporter, substrate-binding protein
1	146	484	fig|680.272.peg.146	Sigma-54 dependent response regulator	bi	1	1754	fig|680.270.peg.1754	100	Sigma-54 dependent response regulator
1	147	681	fig|680.272.peg.147	Two-component system sensor histidine kinase	bi	1	1753	fig|680.270.peg.1753	100	Two-component system sensor histidine kinase
1	148	293	fig|680.272.peg.148	Potassium efflux system KefA protein / Small-conductance mechanosensitive channel	bi	1	1752	fig|680.270.peg.1752	100	Potassium efflux system KefA protein / Small-conductance mechanosensitive channel
1	149	781	fig|680.272.peg.149	Cdc6-related protein	bi	1	1751	fig|680.270.peg.1751	100	Cdc6-related protein
1	150	531	fig|680.272.peg.150	Bis-ABC ATPase YbiT	bi	1	1750	fig|680.270.peg.1750	100	Bis-ABC ATPase YbiT
1	151	267	fig|680.272.peg.151	hypothetical protein	bi	1	1749	fig|680.270.peg.1749	100	hypothetical protein
1	152	538	fig|680.272.peg.152	hypothetical protein	bi	1	1748	fig|680.270.peg.1748	100	hypothetical protein
1	153	275	fig|680.272.peg.153	Sulfur carrier protein FdhD	bi	1	1747	fig|680.270.peg.1747	100	Sulfur carrier protein FdhD
1	154	151	fig|680.272.peg.154	hypothetical protein	bi	1	1746	fig|680.270.peg.1746	100	hypothetical protein
1	155	208	fig|680.272.peg.155	hypothetical protein	bi	1	1745	fig|680.270.peg.1745	100	hypothetical protein
1	156	554	fig|680.272.peg.156	Iron-sulfur cluster-binding protein	bi	1	1744	fig|680.270.peg.1744	100	Iron-sulfur cluster-binding protein
1	157	211	fig|680.272.peg.157	Putative formate dehydrogenase-specific chaperone	bi	1	1743	fig|680.270.peg.1743	100	Putative formate dehydrogenase-specific chaperone
1	158	67	fig|680.272.peg.158	Formate dehydrogenase subunit or accessory protein	bi	1	1742	fig|680.270.peg.1742	100	Formate dehydrogenase subunit or accessory protein
1	159	952	fig|680.272.peg.159	Formate dehydrogenase-O, major subunit (EC 1.2.1.2)	bi	1	1741	fig|680.270.peg.1741	100	Formate dehydrogenase-O, major subunit (EC 1.2.1.2)
1	160	203	fig|680.272.peg.160	Formate dehydrogenase-O, iron-sulfur subunit (EC 1.2.1.2); Putative formate dehydrogenase iron-sulfur subunit (EC 1.2.1.2)	bi	1	1740	fig|680.270.peg.1740	100	Formate dehydrogenase-O, iron-sulfur subunit (EC 1.2.1.2); Putative formate dehydrogenase iron-sulfur subunit (EC 1.2.1.2)
1	161	351	fig|680.272.peg.161	Formate dehydrogenase -O, gamma subunit (EC 1.2.1.2)	bi	1	1739	fig|680.270.peg.1739	100	Formate dehydrogenase -O, gamma subunit (EC 1.2.1.2)
1	162	139	fig|680.272.peg.162	hypothetical protein	bi	1	1738	fig|680.270.peg.1738	100	hypothetical protein
1	163	61	fig|680.272.peg.163	hypothetical protein	bi	1	1737	fig|680.270.peg.1737	100	hypothetical protein
1	164	244	fig|680.272.peg.164	NAD-dependent protein deacetylase of SIR2 family	bi	1	1736	fig|680.270.peg.1736	100	NAD-dependent protein deacetylase of SIR2 family
1	165	346	fig|680.272.peg.165	Spermidine/putrescine import ABC transporter substrate-binding protein PotD (TC 3.A.1.11.1)	bi	1	1735	fig|680.270.peg.1735	100	Spermidine/putrescine import ABC transporter substrate-binding protein PotD (TC 3.A.1.11.1)
1	166	344	fig|680.272.peg.166	Spermidine/putrescine import ABC transporter substrate-binding protein PotD (TC 3.A.1.11.1)	bi	1	1734	fig|680.270.peg.1734	100	Spermidine/putrescine import ABC transporter substrate-binding protein PotD (TC 3.A.1.11.1)
1	167	257	fig|680.272.peg.167	Spermidine/putrescine import ABC transporter permease protein PotC (TC 3.A.1.11.1)	bi	1	1733	fig|680.270.peg.1733	100	Spermidine/putrescine import ABC transporter permease protein PotC (TC 3.A.1.11.1)
1	168	287	fig|680.272.peg.168	Spermidine/putrescine import ABC transporter permease protein PotB (TC 3.A.1.11.1)	bi	1	1732	fig|680.270.peg.1732	100	Spermidine/putrescine import ABC transporter permease protein PotB (TC 3.A.1.11.1)
1	169	399	fig|680.272.peg.169	Spermidine/putrescine import ABC transporter ATP-binding protein PotA (TC 3.A.1.11.1)	bi	1	1731	fig|680.270.peg.1731	100	Spermidine/putrescine import ABC transporter ATP-binding protein PotA (TC 3.A.1.11.1)
1	170	266	fig|680.272.peg.170	Probable proline and glycine rich transmembrane protein gene in bax	bi	1	1730	fig|680.270.peg.1730	100	Probable proline and glycine rich transmembrane protein gene in bax
1	171	279	fig|680.272.peg.171	Putative Bax protein	bi	1	1729	fig|680.270.peg.1729	100	Putative Bax protein
1	172	221	fig|680.272.peg.172	Hypothetical protein, bax gene locus	bi	1	1728	fig|680.270.peg.1728	100	Hypothetical protein, bax gene locus
1	173	298	fig|680.272.peg.173	tRNA-(cytosine32)-2-thiocytidine synthetase TtcA	bi	1	1727	fig|680.270.peg.1727	100	tRNA-(cytosine32)-2-thiocytidine synthetase TtcA
1	174	316	fig|680.272.peg.174	Universal stress protein E	bi	1	1726	fig|680.270.peg.1726	100	Universal stress protein E
1	175	249	fig|680.272.peg.175	Fumarate and nitrate reduction regulatory protein	bi	1	1725	fig|680.270.peg.1725	100	Fumarate and nitrate reduction regulatory protein
1	176	226	fig|680.272.peg.176	Heavy-metal-associated domain (N-terminus) and membrane-bounded cytochrome biogenesis cycZ-like domain, possible membrane copper tolerance protein	bi	1	1724	fig|680.270.peg.1724	100	Heavy-metal-associated domain (N-terminus) and membrane-bounded cytochrome biogenesis cycZ-like domain, possible membrane copper tolerance protein
1	177	55	fig|680.272.peg.177	Type cbb3 cytochrome oxidase biogenesis protein CcoS, involved in heme b insertion	bi	1	1723	fig|680.270.peg.1723	100	Type cbb3 cytochrome oxidase biogenesis protein CcoS, involved in heme b insertion
1	178	788	fig|680.272.peg.178	Type cbb3 cytochrome oxidase biogenesis protein CcoI; Copper-translocating P-type ATPase (EC 3.6.3.4)	bi	1	1722	fig|680.270.peg.1722	100	Type cbb3 cytochrome oxidase biogenesis protein CcoI; Copper-translocating P-type ATPase (EC 3.6.3.4)
1	179	159	fig|680.272.peg.179	Putative analog of CcoH, COG3198	bi	1	1721	fig|680.270.peg.1721	100	Putative analog of CcoH, COG3198
1	180	325	fig|680.272.peg.180	Cytochrome c oxidase (cbb3-type) subunit CcoP (EC 1.9.3.1)	bi	1	1720	fig|680.270.peg.1720	100	Cytochrome c oxidase (cbb3-type) subunit CcoP (EC 1.9.3.1)
1	181	58	fig|680.272.peg.181	Cytochrome c oxidase (cbb3-type) subunit CcoQ (EC 1.9.3.1)	bi	1	1719	fig|680.270.peg.1719	100	Cytochrome c oxidase (cbb3-type) subunit CcoQ (EC 1.9.3.1)
1	182	207	fig|680.272.peg.182	Cytochrome c oxidase (cbb3-type) subunit CcoO (EC 1.9.3.1)	bi	1	1718	fig|680.270.peg.1718	100	Cytochrome c oxidase (cbb3-type) subunit CcoO (EC 1.9.3.1)
1	183	476	fig|680.272.peg.183	Cytochrome c oxidase (cbb3-type) subunit CcoN (EC 1.9.3.1)	bi	1	1717	fig|680.270.peg.1717	100	Cytochrome c oxidase (cbb3-type) subunit CcoN (EC 1.9.3.1)
1	184	119	fig|680.272.peg.184	hypothetical protein	bi	1	1716	fig|680.270.peg.1716	100	hypothetical protein
1	185	396	fig|680.272.peg.185	hypothetical protein	bi	1	1715	fig|680.270.peg.1715	100	hypothetical protein
1	186	577	fig|680.272.peg.186	Two-component system sensor histidine kinase	bi	1	1714	fig|680.270.peg.1714	100	Two-component system sensor histidine kinase
1	187	229	fig|680.272.peg.187	Transposase	bi	1	1713	fig|680.270.peg.1713	100	Transposase
1	188	155	fig|680.272.peg.188	Transposase	bi	1	1712	fig|680.270.peg.1712	100	Transposase
1	189	405	fig|680.272.peg.189	hypothetical protein	bi	1	1711	fig|680.270.peg.1711	100	hypothetical protein
1	190	108	fig|680.272.peg.190	FIG01200445: hypothetical protein	bi	1	1710	fig|680.270.peg.1710	100	FIG01200445: hypothetical protein
1	191	104	fig|680.272.peg.191	FIG01200178: hypothetical protein	bi	1	1709	fig|680.270.peg.1709	100	FIG01200178: hypothetical protein
1	192	150	fig|680.272.peg.192	Macrodomain Ter protein YcbG	bi	1	1708	fig|680.270.peg.1708	100	Macrodomain Ter protein YcbG
1	193	547	fig|680.272.peg.193	Lon protease homolog YcbZ	bi	1	1707	fig|680.270.peg.1707	100	Lon protease homolog YcbZ
1	194	172	fig|680.272.peg.194	3-hydroxyacyl-[acyl-carrier-protein] dehydratase, FabA form (EC 4.2.1.59) @ Trans-2-decenoyl-[acyl-carrier-protein] isomerase (EC 5.3.3.14)	bi	1	1706	fig|680.270.peg.1706	100	3-hydroxyacyl-[acyl-carrier-protein] dehydratase, FabA form (EC 4.2.1.59) @ Trans-2-decenoyl-[acyl-carrier-protein] isomerase (EC 5.3.3.14)
1	195	58	fig|680.272.peg.195	Ribosome modulation factor	bi	1	1705	fig|680.270.peg.1705	100	Ribosome modulation factor
1	196	578	fig|680.272.peg.196	hypothetical protein	bi	1	1704	fig|680.270.peg.1704	100	hypothetical protein
1	197	640	fig|680.272.peg.197	Bis-ABC ATPase Uup	bi	1	1703	fig|680.270.peg.1703	100	Bis-ABC ATPase Uup
1	198	84	fig|680.272.peg.198	Glutaredoxin-like domain-containing protein PA3033	bi	1	1702	fig|680.270.peg.1702	100	Glutaredoxin-like domain-containing protein PA3033
1	199	708	fig|680.272.peg.199	23S rRNA (guanine(2445)-N(2))-methyltransferase (EC 2.1.1.173) / 23S rRNA (guanine(2069)-N(7))-methyltransferase (EC 2.1.1.264)	bi	1	1701	fig|680.270.peg.1701	99.45	23S rRNA (guanine(2445)-N(2))-methyltransferase (EC 2.1.1.173) / 23S rRNA (guanine(2069)-N(7))-methyltransferase (EC 2.1.1.264)
1	200	181	fig|680.272.peg.200	Cell division protein ZapC	bi	1	1699	fig|680.270.peg.1699	100	Cell division protein ZapC
1	201	337	fig|680.272.peg.201	Dihydroorotate dehydrogenase (quinone) (EC 1.3.5.2)	bi	1	1698	fig|680.270.peg.1698	100	Dihydroorotate dehydrogenase (quinone) (EC 1.3.5.2)
1	202	1614	fig|680.272.peg.202	NAD-specific glutamate dehydrogenase (EC 1.4.1.2), large form	bi	1	1697	fig|680.270.peg.1697	100	NAD-specific glutamate dehydrogenase (EC 1.4.1.2), large form
1	203	869	fig|680.272.peg.203	Membrane alanine aminopeptidase N (EC 3.4.11.2)	bi	1	1696	fig|680.270.peg.1696	100	Membrane alanine aminopeptidase N (EC 3.4.11.2)
1	204	222	fig|680.272.peg.204	FOG: WD40 repeat	bi	1	1695	fig|680.270.peg.1695	100	FOG: WD40 repeat
1	205	665	fig|680.272.peg.205	Tail-specific protease precursor (EC 3.4.21.102)	bi	1	1694	fig|680.270.peg.1694	100	Tail-specific protease precursor (EC 3.4.21.102)
1	206	209	fig|680.272.peg.206	RNA chaperone ProQ	bi	1	1693	fig|680.270.peg.1693	100	RNA chaperone ProQ
1	207	158	fig|680.272.peg.207	Free methionine-(R)-sulfoxide reductase, contains GAF domain	bi	1	1692	fig|680.270.peg.1692	100	Free methionine-(R)-sulfoxide reductase, contains GAF domain
1	208	599	fig|680.272.peg.208	Efflux ABC transporter, permease/ATP-binding protein	bi	1	1691	fig|680.270.peg.1691	100	Efflux ABC transporter, permease/ATP-binding protein
1	209	416	fig|680.272.peg.209	Inner membrane protein YebS	bi	1	1690	fig|680.270.peg.1690	100	Inner membrane protein YebS
1	210	885	fig|680.272.peg.210	Uncharacterized protein YebT	bi	1	1689	fig|680.270.peg.1689	100	Uncharacterized protein YebT
1	211	479	fig|680.272.peg.211	16S rRNA (cytosine(1407)-C(5))-methyltransferase (EC 2.1.1.178)	bi	1	1688	fig|680.270.peg.1688	100	16S rRNA (cytosine(1407)-C(5))-methyltransferase (EC 2.1.1.178)
1	212	278	fig|680.272.peg.212	hypothetical protein	bi	1	1687	fig|680.270.peg.1687	100	hypothetical protein
1	213	451	fig|680.272.peg.213	Uncharacterized protein SO_0942	bi	1	1686	fig|680.270.peg.1686	100	Uncharacterized protein SO_0942
1	214	164	fig|680.272.peg.214	FIG01199578: hypothetical protein	bi	1	1685	fig|680.270.peg.1685	100	FIG01199578: hypothetical protein
1	215	351	fig|680.272.peg.215	2-keto-3-deoxy-D-arabino-heptulosonate-7-phosphate synthase I alpha (EC 2.5.1.54)	bi	1	1684	fig|680.270.peg.1684	100	2-keto-3-deoxy-D-arabino-heptulosonate-7-phosphate synthase I alpha (EC 2.5.1.54)
1	216	161	fig|680.272.peg.216	UPF0234 protein Yitk	bi	1	1683	fig|680.270.peg.1683	100	UPF0234 protein Yitk
1	217	307	fig|680.272.peg.217	Precorrin-2 oxidase (EC 1.3.1.76) @ Sirohydrochlorin ferrochelatase activity of CysG (EC 4.99.1.4)	bi	1	1682	fig|680.270.peg.1682	100	Precorrin-2 oxidase (EC 1.3.1.76) @ Sirohydrochlorin ferrochelatase activity of CysG (EC 4.99.1.4)
1	218	343	fig|680.272.peg.218	L-amino acid ABC transporter (Glu/Asp/His/...), substrate-binding protein AapJ	bi	1	1681	fig|680.270.peg.1681	100	L-amino acid ABC transporter (Glu/Asp/His/...), substrate-binding protein AapJ
1	219	402	fig|680.272.peg.219	L-amino acid ABC transporter (Glu/Asp/His/...), permease protein 1 AapQ	bi	1	1680	fig|680.270.peg.1680	100	L-amino acid ABC transporter (Glu/Asp/His/...), permease protein 1 AapQ
1	220	366	fig|680.272.peg.220	L-amino acid ABC transporter (Glu/Asp/His/...), permease protein 2 AapM	bi	1	1679	fig|680.270.peg.1679	100	L-amino acid ABC transporter (Glu/Asp/His/...), permease protein 2 AapM
1	221	250	fig|680.272.peg.221	L-amino acid ABC transporter (Glu/Asp/His/...), ATP-binding protein AapP	bi	1	1678	fig|680.270.peg.1678	100	L-amino acid ABC transporter (Glu/Asp/His/...), ATP-binding protein AapP
1	222	221	fig|680.272.peg.222	Putative TEGT family carrier/transport protein	bi	1	1677	fig|680.270.peg.1677	100	Putative TEGT family carrier/transport protein
1	223	78	fig|680.272.peg.223	Antibiotic biosynthesis monooxygenase	bi	1	1676	fig|680.270.peg.1676	100	Antibiotic biosynthesis monooxygenase
1	224	49	fig|680.272.peg.224	Antibiotic biosynthesis monooxygenase	bi	1	1675	fig|680.270.peg.1675	100	Antibiotic biosynthesis monooxygenase
1	225	110	fig|680.272.peg.225	tRNA 2-thiouridine synthesis protein TusE	bi	1	1674	fig|680.270.peg.1674	100	tRNA 2-thiouridine synthesis protein TusE
1	226	91	fig|680.272.peg.226	Acylphosphate phosphohydrolase (EC 3.6.1.7)	bi	1	1673	fig|680.270.peg.1673	100	Acylphosphate phosphohydrolase (EC 3.6.1.7)
1	227	473	fig|680.272.peg.227	N-acetylglucosamine regulated methyl-accepting chemotaxis protein	bi	1	1672	fig|680.270.peg.1672	100	N-acetylglucosamine regulated methyl-accepting chemotaxis protein
1	228	398	fig|680.272.peg.228	23S rRNA (cytosine(1962)-C(5))-methyltransferase (EC 2.1.1.191)	bi	1	1671	fig|680.270.peg.1671	100	23S rRNA (cytosine(1962)-C(5))-methyltransferase (EC 2.1.1.191)
1	229	144	fig|680.272.peg.229	Transposase	bi	1	1670	fig|680.270.peg.1670	100	Transposase
1	230	1924	fig|680.272.peg.230	T1SS secreted agglutinin RTX	bi	1	1669	fig|680.270.peg.1669	100	T1SS secreted agglutinin RTX
1	231	439	fig|680.272.peg.231	Type I secretion system, outer membrane component LapE	bi	1	1668	fig|680.270.peg.1668	100	Type I secretion system, outer membrane component LapE
1	232	209	fig|680.272.peg.232	T1SS peptidoglycan-associated lipoprotein LapL	bi	1	1667	fig|680.270.peg.1667	100	T1SS peptidoglycan-associated lipoprotein LapL
1	233	3091	fig|680.272.peg.233	T1SS secreted agglutinin RTX	bi	1	1666	fig|680.270.peg.1666	99.97	T1SS secreted agglutinin RTX
1	234	437	fig|680.272.peg.234	Type I secretion system, outer membrane component LapE	bi	1	1665	fig|680.270.peg.1665	100	Type I secretion system, outer membrane component LapE
1	235	205	fig|680.272.peg.235	T1SS peptidoglycan-associated lipoprotein LapL	bi	1	1664	fig|680.270.peg.1664	100	T1SS peptidoglycan-associated lipoprotein LapL
1	236	118	fig|680.272.peg.236	FIG01201286: hypothetical protein	bi	1	1663	fig|680.270.peg.1663	100	FIG01201286: hypothetical protein
1	237	656	fig|680.272.peg.237	GGDEF domain protein	bi	1	1662	fig|680.270.peg.1662	100	GGDEF domain protein
1	238	233	fig|680.272.peg.238	7-cyano-7-deazaguanine synthase (EC 6.3.4.20)	bi	1	1661	fig|680.270.peg.1661	100	7-cyano-7-deazaguanine synthase (EC 6.3.4.20)
1	239	223	fig|680.272.peg.239	7-carboxy-7-deazaguanine synthase (EC 4.3.99.3)	bi	1	1660	fig|680.270.peg.1660	100	7-carboxy-7-deazaguanine synthase (EC 4.3.99.3)
1	240	269	fig|680.272.peg.240	Predicted hydrolase	bi	1	1659	fig|680.270.peg.1659	100	Predicted hydrolase
1	241	170	fig|680.272.peg.241	hypothetical protein	bi	1	1658	fig|680.270.peg.1658	100	hypothetical protein
1	242	580	fig|680.272.peg.242	hypothetical protein	bi	1	1657	fig|680.270.peg.1657	100	hypothetical protein
1	243	88	fig|680.272.peg.243	hypothetical protein	bi	1	1656	fig|680.270.peg.1656	100	hypothetical protein
1	244	481	fig|680.272.peg.244	Membrane-associated phospholipid phosphatase	bi	1	1655	fig|680.270.peg.1655	100	Membrane-associated phospholipid phosphatase
1	245	518	fig|680.272.peg.245	Chitinase (EC 3.2.1.14)	bi	1	1654	fig|680.270.peg.1654	100	Chitinase (EC 3.2.1.14)
1	246	41	fig|680.272.peg.246	hypothetical protein	bi	1	1653	fig|680.270.peg.1653	100	hypothetical protein
1	247	161	fig|680.272.peg.247	Histone acetyltransferase HPA2	bi	1	1652	fig|680.270.peg.1652	100	Histone acetyltransferase HPA2
1	248	627	fig|680.272.peg.248	Propionate--CoA ligase (EC 6.2.1.17)	bi	1	1651	fig|680.270.peg.1651	100	Propionate--CoA ligase (EC 6.2.1.17)
1	249	396	fig|680.272.peg.249	2-methylaconitate isomerase	bi	1	1650	fig|680.270.peg.1650	100	2-methylaconitate isomerase
1	250	870	fig|680.272.peg.250	2-methylcitrate dehydratase (2-methyl-trans-aconitate forming) (EC 4.2.1.117)	bi	1	1649	fig|680.270.peg.1649	100	2-methylcitrate dehydratase (2-methyl-trans-aconitate forming) (EC 4.2.1.117)
1	251	381	fig|680.272.peg.251	2-methylcitrate synthase (EC 2.3.3.5)	bi	1	1648	fig|680.270.peg.1648	100	2-methylcitrate synthase (EC 2.3.3.5)
1	252	299	fig|680.272.peg.252	Methylisocitrate lyase (EC 4.1.3.30)	bi	1	1647	fig|680.270.peg.1647	100	Methylisocitrate lyase (EC 4.1.3.30)
1	253	240	fig|680.272.peg.253	Propionate catabolism operon transcriptional regulator of GntR family	bi	1	1646	fig|680.270.peg.1646	100	Propionate catabolism operon transcriptional regulator of GntR family
1	254	297	fig|680.272.peg.254	FIG01202214: hypothetical protein	bi	1	1645	fig|680.270.peg.1645	100	FIG01202214: hypothetical protein
1	255	661	fig|680.272.peg.255	VgrG protein	bi	1	1644	fig|680.270.peg.1644	100	VgrG protein
1	256	203	fig|680.272.peg.256	hypothetical protein	bi	1	1643	fig|680.270.peg.1643	100	hypothetical protein
1	257	101	fig|680.272.peg.257	T6SS PAAR-repeat protein	bi	1	1642	fig|680.270.peg.1642	100	T6SS PAAR-repeat protein
1	258	490	fig|680.272.peg.258	T6SS component TssA (ImpA)	bi	1	1641	fig|680.270.peg.1641	100	T6SS component TssA (ImpA)
1	259	174	fig|680.272.peg.259	T6SS component Hcp	bi	1	1640	fig|680.270.peg.1640	100	T6SS component Hcp
1	260	168	fig|680.272.peg.260	T6SS component TssB (ImpB/VipA)	bi	1	1639	fig|680.270.peg.1639	100	T6SS component TssB (ImpB/VipA)
1	261	493	fig|680.272.peg.261	T6SS component TssC (ImpC/VipB)	bi	1	1638	fig|680.270.peg.1638	100	T6SS component TssC (ImpC/VipB)
1	262	487	fig|680.272.peg.262	T6SS component TssC (ImpC/VipB)	bi	1	1637	fig|680.270.peg.1637	100	T6SS component TssC (ImpC/VipB)
1	263	141	fig|680.272.peg.263	FIG01286925: hypothetical protein	bi	1	1636	fig|680.270.peg.1636	100	FIG01286925: hypothetical protein
1	264	584	fig|680.272.peg.264	T6SS component TssF (ImpG/VasA)	bi	1	1635	fig|680.270.peg.1635	100	T6SS component TssF (ImpG/VasA)
1	265	313	fig|680.272.peg.265	T6SS component TssG (ImpH/VasB)	bi	1	1634	fig|680.270.peg.1634	100	T6SS component TssG (ImpH/VasB)
1	266	869	fig|680.272.peg.266	T6SS AAA+ chaperone ClpV (TssH)	bi	1	1633	fig|680.270.peg.1633	100	T6SS AAA+ chaperone ClpV (TssH)
1	267	218	fig|680.272.peg.267	FIG01199604: hypothetical protein	bi	1	1632	fig|680.270.peg.1632	100	FIG01199604: hypothetical protein
1	268	59	fig|680.272.peg.268	hypothetical protein	bi	1	1631	fig|680.270.peg.1631	100	hypothetical protein
1	269	276	fig|680.272.peg.269	T6SS forkhead associated domain protein ImpI/VasC	bi	1	1630	fig|680.270.peg.1630	100	T6SS forkhead associated domain protein ImpI/VasC
1	270	161	fig|680.272.peg.270	Type VI secretion lipoprotein/VasD	bi	1	1629	fig|680.270.peg.1629	100	Type VI secretion lipoprotein/VasD
1	271	444	fig|680.272.peg.271	T6SS component TssK (ImpJ/VasE)	bi	1	1628	fig|680.270.peg.1628	100	T6SS component TssK (ImpJ/VasE)
1	272	418	fig|680.272.peg.272	T6SS outer membrane component TssL (ImpK/VasF) / OmpA/MotB domain	bi	1	1627	fig|680.270.peg.1627	100	T6SS outer membrane component TssL (ImpK/VasF) / OmpA/MotB domain
1	273	1130	fig|680.272.peg.273	T6SS component TssM (IcmF/VasK)	bi	1	1626	fig|680.270.peg.1626	100	T6SS component TssM (IcmF/VasK)
1	274	239	fig|680.272.peg.274	hypothetical protein	bi	1	1625	fig|680.270.peg.1625	100	hypothetical protein
1	275	1071	fig|680.272.peg.275	ABC-type amino acid transport/signal transduction system, periplasmic component/domain	bi	1	1624	fig|680.270.peg.1624	100	ABC-type amino acid transport/signal transduction system, periplasmic component/domain
1	276	1021	fig|680.272.peg.276	ABC-type amino acid transport/signal transduction system, periplasmic component/domain	bi	1	1623	fig|680.270.peg.1623	100	ABC-type amino acid transport/signal transduction system, periplasmic component/domain
1	277	46	fig|680.272.peg.277	hypothetical protein	-				0
1	278	163	fig|680.272.peg.278	putative MSHA pilin protein MshA	bi	1	1622	fig|680.270.peg.1622	100	putative MSHA pilin protein MshA
1	279	133	fig|680.272.peg.279	Gfa-like protein	bi	1	1621	fig|680.270.peg.1621	100	Gfa-like protein
1	280	326	fig|680.272.peg.280	Tripartite tricarboxylate transporter TctC family	bi	1	1620	fig|680.270.peg.1620	100	Tripartite tricarboxylate transporter TctC family
1	281	165	fig|680.272.peg.281	Tripartite tricarboxylate transporter TctB family	bi	1	1619	fig|680.270.peg.1619	100	Tripartite tricarboxylate transporter TctB family
1	282	507	fig|680.272.peg.282	Tripartite tricarboxylate transporter TctA family	bi	1	1618	fig|680.270.peg.1618	100	Tripartite tricarboxylate transporter TctA family
1	283	257	fig|680.272.peg.283	Uncharacterized UPF0721 integral membrane protein	bi	1	1617	fig|680.270.peg.1617	100	Uncharacterized UPF0721 integral membrane protein
1	284	324	fig|680.272.peg.284	TRAP transporter solute receptor, TAXI family precursor	bi	1	1616	fig|680.270.peg.1616	100	TRAP transporter solute receptor, TAXI family precursor
1	285	507	fig|680.272.peg.285	Aldehyde dehydrogenase (EC 1.2.1.3)	bi	1	1615	fig|680.270.peg.1615	100	Aldehyde dehydrogenase (EC 1.2.1.3)
1	286	588	fig|680.272.peg.286	sigma-54-dependent transcriptional regulator	bi	1	1614	fig|680.270.peg.1614	100	sigma-54-dependent transcriptional regulator
1	287	46	fig|680.272.peg.287	FIG01199928: hypothetical protein	bi	1	1613	fig|680.270.peg.1613	100	FIG01199928: hypothetical protein
1	288	507	fig|680.272.peg.288	hypothetical protein	bi	1	1612	fig|680.270.peg.1612	100	hypothetical protein
1	289	69	fig|680.272.peg.289	FIG01200865: hypothetical protein	bi	1	1611	fig|680.270.peg.1611	100	FIG01200865: hypothetical protein
1	290	483	fig|680.272.peg.290	6-phosphogluconate dehydrogenase, decarboxylating (EC 1.1.1.44)	bi	1	1610	fig|680.270.peg.1610	100	6-phosphogluconate dehydrogenase, decarboxylating (EC 1.1.1.44)
1	291	239	fig|680.272.peg.291	6-phosphogluconolactonase (EC 3.1.1.31), eukaryotic type	bi	1	1609	fig|680.270.peg.1609	100	6-phosphogluconolactonase (EC 3.1.1.31), eukaryotic type
1	292	501	fig|680.272.peg.292	Glucose-6-phosphate 1-dehydrogenase (EC 1.1.1.49)	bi	1	1608	fig|680.270.peg.1608	100	Glucose-6-phosphate 1-dehydrogenase (EC 1.1.1.49)
1	293	229	fig|680.272.peg.293	Tricarboxylate transport transcriptional regulator TctD => Citrate response regulator CitB	bi	1	1607	fig|680.270.peg.1607	100	Tricarboxylate transport transcriptional regulator TctD => Citrate response regulator CitB
1	294	540	fig|680.272.peg.294	Tricarboxylate transport sensor protein TctE => Citrate response regulator CitA	bi	1	1605	fig|680.270.peg.1605	100	Tricarboxylate transport sensor protein TctE => Citrate response regulator CitA
1	295	54	fig|680.272.peg.295	FIG01201556: hypothetical protein	bi	1	1604	fig|680.270.peg.1604	100	FIG01201556: hypothetical protein
1	296	76	fig|680.272.peg.296	hypothetical protein	bi	1	1603	fig|680.270.peg.1603	100	hypothetical protein
1	297	464	fig|680.272.peg.297	Efflux transport system, outer membrane factor (OMF) lipoprotein	bi	1	1602	fig|680.270.peg.1602	100	Efflux transport system, outer membrane factor (OMF) lipoprotein
1	298	327	fig|680.272.peg.298	Membrane-fusion protein	bi	1	1601	fig|680.270.peg.1601	100	Membrane-fusion protein
1	299	396	fig|680.272.peg.299	Domain of unknown function / Efflux ABC transporter, permease protein	bi	1	1600	fig|680.270.peg.1600	100	Domain of unknown function / Efflux ABC transporter, permease protein
1	300	384	fig|680.272.peg.300	Efflux ABC transporter, permease protein	bi	1	1599	fig|680.270.peg.1599	100	Efflux ABC transporter, permease protein
1	301	356	fig|680.272.peg.301	Mobile element protein	-				0
1	302	513	fig|680.272.peg.302	hypothetical protein	bi	1	1597	fig|680.270.peg.1597	100	hypothetical protein
1	303	571	fig|680.272.peg.303	hypothetical protein	bi	1	1596	fig|680.270.peg.1596	100	hypothetical protein
1	304	437	fig|680.272.peg.304	FIG00775401: hypothetical protein	bi	1	1595	fig|680.270.peg.1595	100	FIG00775401: hypothetical protein
1	305	503	fig|680.272.peg.305	Rhomboid family protein	bi	1	1594	fig|680.270.peg.1594	100	Rhomboid family protein
1	306	43	fig|680.272.peg.306	hypothetical protein	bi	1	1593	fig|680.270.peg.1593	100	hypothetical protein
1	307	41	fig|680.272.peg.307	hypothetical protein	bi	1	1592	fig|680.270.peg.1592	100	hypothetical protein
1	308	206	fig|680.272.peg.308	Protein-methionine-sulfoxide reductase heme-binding subunit MsrQ	bi	1	1591	fig|680.270.peg.1591	100	Protein-methionine-sulfoxide reductase heme-binding subunit MsrQ
1	309	335	fig|680.272.peg.309	Protein-methionine-sulfoxide reductase catalytic subunit MsrP	bi	1	1590	fig|680.270.peg.1590	100	Protein-methionine-sulfoxide reductase catalytic subunit MsrP
1	310	113	fig|680.272.peg.310	hypothetical protein	bi	1	1589	fig|680.270.peg.1589	100	hypothetical protein
1	311	104	fig|680.272.peg.311	hypothetical protein	bi	1	1588	fig|680.270.peg.1588	100	hypothetical protein
1	312	113	fig|680.272.peg.312	hypothetical protein	bi	1	1587	fig|680.270.peg.1587	100	hypothetical protein
1	313	510	fig|680.272.peg.313	hypothetical protein	bi	1	1586	fig|680.270.peg.1586	100	hypothetical protein
1	314	130	fig|680.272.peg.314	hypothetical protein	bi	1	1585	fig|680.270.peg.1585	100	hypothetical protein
1	315	483	fig|680.272.peg.315	Zinc metalloprotease	bi	1	1584	fig|680.270.peg.1584	100	Zinc metalloprotease
1	316	531	fig|680.272.peg.316	Alkaline serine exoprotease A precursor (EC 3.4.21.-)	bi	1	1583	fig|680.270.peg.1583	100	Alkaline serine exoprotease A precursor (EC 3.4.21.-)
1	317	38	fig|680.272.peg.317	hypothetical protein	bi	1	1582	fig|680.270.peg.1582	100	hypothetical protein
1	318	329	fig|680.272.peg.318	Cytochrome c551 peroxidase (EC 1.11.1.5)	bi	1	1581	fig|680.270.peg.1581	100	Cytochrome c551 peroxidase (EC 1.11.1.5)
1	319	38	fig|680.272.peg.319	hypothetical protein	bi	1	1580	fig|680.270.peg.1580	100	hypothetical protein
1	320	112	fig|680.272.peg.320	hypothetical protein	bi	1	1579	fig|680.270.peg.1579	100	hypothetical protein
1	321	475	fig|680.272.peg.321	Aspartokinase (EC 2.7.2.4) associated with ectoine biosynthesis	bi	1	1578	fig|680.270.peg.1578	100	Aspartokinase (EC 2.7.2.4) associated with ectoine biosynthesis
1	322	129	fig|680.272.peg.322	L-ectoine synthase (EC 4.2.1.108)	bi	1	1577	fig|680.270.peg.1577	100	L-ectoine synthase (EC 4.2.1.108)
1	323	422	fig|680.272.peg.323	Diaminobutyrate--2-oxoglutarate transaminase (EC 2.6.1.76)	bi	1	1576	fig|680.270.peg.1576	100	Diaminobutyrate--2-oxoglutarate transaminase (EC 2.6.1.76)
1	324	178	fig|680.272.peg.324	L-2,4-diaminobutyric acid acetyltransferase (EC 2.3.1.178)	bi	1	1575	fig|680.270.peg.1575	100	L-2,4-diaminobutyric acid acetyltransferase (EC 2.3.1.178)
1	325	555	fig|680.272.peg.325	High-affinity choline uptake protein BetT	bi	1	1574	fig|680.270.peg.1574	100	High-affinity choline uptake protein BetT
1	326	250	fig|680.272.peg.326	DEDDh 3'-5' exonuclease domain of the epsilon subunit of DNA polymerase III	bi	1	1573	fig|680.270.peg.1573	100	DEDDh 3'-5' exonuclease domain of the epsilon subunit of DNA polymerase III
1	327	627	fig|680.272.peg.327	Predicted signal-transduction protein containing cAMP-binding and CBS domains	bi	1	1572	fig|680.270.peg.1572	100	Predicted signal-transduction protein containing cAMP-binding and CBS domains
1	328	41	fig|680.272.peg.328	hypothetical protein	bi	1	1571	fig|680.270.peg.1571	100	hypothetical protein
1	329	470	fig|680.272.peg.329	Probable multidrug resistance protein norM	bi	1	1570	fig|680.270.peg.1570	100	Probable multidrug resistance protein norM
1	330	458	fig|680.272.peg.330	Cysteinyl-tRNA synthetase (EC 6.1.1.16)	bi	1	1569	fig|680.270.peg.1569	100	Cysteinyl-tRNA synthetase (EC 6.1.1.16)
1	331	634	fig|680.272.peg.331	Transglutaminase-like enzyme	bi	1	1568	fig|680.270.peg.1568	100	Transglutaminase-like enzyme
1	332	361	fig|680.272.peg.332	hypothetical protein	bi	1	1567	fig|680.270.peg.1567	100	hypothetical protein
1	333	646	fig|680.272.peg.333	Phosphatidylglycerol--membrane-oligosaccharide glycerophosphotransferase (EC 2.7.8.20)	bi	1	1566	fig|680.270.peg.1566	100	Phosphatidylglycerol--membrane-oligosaccharide glycerophosphotransferase (EC 2.7.8.20)
1	334	121	fig|680.272.peg.334	FIG01200707: hypothetical protein	bi	1	1565	fig|680.270.peg.1565	100	FIG01200707: hypothetical protein
1	335	128	fig|680.272.peg.335	hypothetical protein	bi	1	1564	fig|680.270.peg.1564	100	hypothetical protein
1	336	245	fig|680.272.peg.336	Chromosome segregation ATPase	bi	1	1563	fig|680.270.peg.1563	100	Chromosome segregation ATPase
1	337	53	fig|680.272.peg.337	FIG01199787: hypothetical protein	bi	1	1562	fig|680.270.peg.1562	100	FIG01199787: hypothetical protein
1	338	459	fig|680.272.peg.338	Sodium/glycine symporter GlyP	bi	1	1561	fig|680.270.peg.1561	100	Sodium/glycine symporter GlyP
1	339	251	fig|680.272.peg.339	Transcriptional regulator	bi	1	1560	fig|680.270.peg.1560	100	Transcriptional regulator
1	340	154	fig|680.272.peg.340	hypothetical protein	bi	1	1559	fig|680.270.peg.1559	100	hypothetical protein
1	341	491	fig|680.272.peg.341	Aerolysin 4 precursor	bi	1	1558	fig|680.270.peg.1558	100	Aerolysin 4 precursor
1	342	490	fig|680.272.peg.342	Aerolysin 4 precursor	bi	1	1557	fig|680.270.peg.1557	100	Aerolysin 4 precursor
1	343	189	fig|680.272.peg.343	hypothetical protein	bi	1	1556	fig|680.270.peg.1556	100	hypothetical protein
1	344	232	fig|680.272.peg.344	Transporter, LysE family	bi	1	1555	fig|680.270.peg.1555	100	Transporter, LysE family
1	345	492	fig|680.272.peg.345	Thermostable carboxypeptidase 1 (EC 3.4.17.19)	bi	1	1554	fig|680.270.peg.1554	100	Thermostable carboxypeptidase 1 (EC 3.4.17.19)
1	346	100	fig|680.272.peg.346	no significant database hits	bi	1	1553	fig|680.270.peg.1553	100	no significant database hits
1	347	143	fig|680.272.peg.347	Transcriptional regulator, MarR family	bi	1	1552	fig|680.270.peg.1552	100	Transcriptional regulator, MarR family
1	348	191	fig|680.272.peg.348	conserved hypothetical protein	bi	1	1551	fig|680.270.peg.1551	100	conserved hypothetical protein
1	349	174	fig|680.272.peg.349	2'-5' RNA ligase	bi	1	1550	fig|680.270.peg.1550	100	2'-5' RNA ligase
1	350	133	fig|680.272.peg.350	Fosfomycin resistance protein FosA	bi	1	1549	fig|680.270.peg.1549	100	Fosfomycin resistance protein FosA
1	351	316	fig|680.272.peg.351	Lipid A biosynthesis lauroyl acyltransferase (EC 2.3.1.241)	bi	1	1548	fig|680.270.peg.1548	100	Lipid A biosynthesis lauroyl acyltransferase (EC 2.3.1.241)
1	352	210	fig|680.272.peg.352	Threonine efflux protein	bi	1	1547	fig|680.270.peg.1547	100	Threonine efflux protein
1	353	46	fig|680.272.peg.353	hypothetical protein	bi	1	1546	fig|680.270.peg.1546	100	hypothetical protein
1	354	476	fig|680.272.peg.354	Putative amino acid transporter	bi	1	1545	fig|680.270.peg.1545	100	Putative amino acid transporter
1	355	118	fig|680.272.peg.355	small multidrug resistance family (SMR) protein	bi	1	1544	fig|680.270.peg.1544	100	small multidrug resistance family (SMR) protein
1	356	227	fig|680.272.peg.356	hypothetical protein	bi	1	1543	fig|680.270.peg.1543	100	hypothetical protein
1	357	166	fig|680.272.peg.357	Histone acetyltransferase HPA2 and related acetyltransferases	bi	1	1542	fig|680.270.peg.1542	100	Histone acetyltransferase HPA2 and related acetyltransferases
1	358	134	fig|680.272.peg.358	hypothetical protein	bi	1	1541	fig|680.270.peg.1541	100	hypothetical protein
1	359	58	fig|680.272.peg.359	hypothetical protein	bi	1	1540	fig|680.270.peg.1540	100	hypothetical protein
1	360	314	fig|680.272.peg.360	Homoserine O-succinyltransferase (EC 2.3.1.46)	bi	1	1539	fig|680.270.peg.1539	100	Homoserine O-succinyltransferase (EC 2.3.1.46)
1	361	254	fig|680.272.peg.361	Type IV pilus (Tfp) assembly protein PilF	bi	1	1538	fig|680.270.peg.1538	100	Type IV pilus (Tfp) assembly protein PilF
1	362	533	fig|680.272.peg.362	Carboxyl-terminal protease	bi	1	1537	fig|680.270.peg.1537	100	Carboxyl-terminal protease
1	363	120	fig|680.272.peg.363	FIG01206490: hypothetical protein	bi	1	1536	fig|680.270.peg.1536	100	FIG01206490: hypothetical protein
1	364	172	fig|680.272.peg.364	hypothetical protein	bi	1	1535	fig|680.270.peg.1535	100	hypothetical protein
1	365	160	fig|680.272.peg.365	hypothetical protein	bi	1	1534	fig|680.270.peg.1534	100	hypothetical protein
1	366	1339	fig|680.272.peg.366	ATP-dependent helicase HrpA	bi	1	1533	fig|680.270.peg.1533	100	ATP-dependent helicase HrpA
1	367	195	fig|680.272.peg.367	FMN-dependent NADH-azoreductase (EC 1.7.1.6)	bi	1	1532	fig|680.270.peg.1532	100	FMN-dependent NADH-azoreductase (EC 1.7.1.6)
1	368	438	fig|680.272.peg.368	hypothetical protein	bi	1	1531	fig|680.270.peg.1531	100	hypothetical protein
1	369	679	fig|680.272.peg.369	Vibriolysin, extracellular zinc protease (EC 3.4.24.25) @ Pseudolysin, extracellular zinc protease (EC 3.4.24.26)	bi	1	1530	fig|680.270.peg.1530	100	Vibriolysin, extracellular zinc protease (EC 3.4.24.25) @ Pseudolysin, extracellular zinc protease (EC 3.4.24.26)
1	370	608	fig|680.272.peg.370	hypothetical protein	bi	1	1529	fig|680.270.peg.1529	99.84	hypothetical protein
1	371	117	fig|680.272.peg.371	hypothetical protein	bi	1	1528	fig|680.270.peg.1528	100	hypothetical protein
1	372	647	fig|680.272.peg.372	hypothetical protein	bi	1	1527	fig|680.270.peg.1527	100	hypothetical protein
1	373	147	fig|680.272.peg.373	FIG01200668: hypothetical protein	bi	1	1526	fig|680.270.peg.1526	100	FIG01200668: hypothetical protein
1	374	177	fig|680.272.peg.374	hypothetical protein	bi	1	1525	fig|680.270.peg.1525	100	hypothetical protein
1	375	514	fig|680.272.peg.375	GGDEF domain protein	bi	1	1524	fig|680.270.peg.1524	100	GGDEF domain protein
1	376	211	fig|680.272.peg.376	hypothetical protein	bi	1	1523	fig|680.270.peg.1523	100	hypothetical protein
1	377	654	fig|680.272.peg.377	DnaK-related protein	bi	1	1522	fig|680.270.peg.1522	100	DnaK-related protein
1	378	942	fig|680.272.peg.378	DnaK-related protein	bi	1	1521	fig|680.270.peg.1521	100	DnaK-related protein
1	379	65	fig|680.272.peg.379	FIG01201814: hypothetical protein	bi	1	1520	fig|680.270.peg.1520	100	FIG01201814: hypothetical protein
1	380	229	fig|680.272.peg.380	hypothetical protein	bi	1	1519	fig|680.270.peg.1519	100	hypothetical protein
1	381	164	fig|680.272.peg.381	Fimbrial protein pilin	bi	1	1518	fig|680.270.peg.1518	100	Fimbrial protein pilin
1	382	580	fig|680.272.peg.382	Efflux ABC transporter, permease/ATP-binding protein MdlA	bi	1	1517	fig|680.270.peg.1517	100	Efflux ABC transporter, permease/ATP-binding protein MdlA
1	383	593	fig|680.272.peg.383	Efflux ABC transporter, permease/ATP-binding protein MdlB	bi	1	1516	fig|680.270.peg.1516	100	Efflux ABC transporter, permease/ATP-binding protein MdlB
1	384	183	fig|680.272.peg.384	hypothetical protein	bi	1	1515	fig|680.270.peg.1515	100	hypothetical protein
1	385	72	fig|680.272.peg.385	hypothetical protein	bi	1	1514	fig|680.270.peg.1514	100	hypothetical protein
1	386	375	fig|680.272.peg.386	Response regulator containing a CheY-like receiver domain and an HD-GYP domain	bi	1	1513	fig|680.270.peg.1513	100	Response regulator containing a CheY-like receiver domain and an HD-GYP domain
1	387	397	fig|680.272.peg.387	Tyrosine-specific transport protein	bi	1	1512	fig|680.270.peg.1512	100	Tyrosine-specific transport protein
1	388	398	fig|680.272.peg.388	Alcohol dehydrogenase (EC 1.1.1.1)	bi	1	1511	fig|680.270.peg.1511	100	Alcohol dehydrogenase (EC 1.1.1.1)
1	389	211	fig|680.272.peg.389	Flavin reductase (EC 1.5.1.30)	bi	1	1510	fig|680.270.peg.1510	100	Flavin reductase (EC 1.5.1.30)
1	390	424	fig|680.272.peg.390	Putative metal-dependent phosphohydrolase with tandem HD motifs	bi	1	1509	fig|680.270.peg.1509	100	Putative metal-dependent phosphohydrolase with tandem HD motifs
1	391	201	fig|680.272.peg.391	SM-20-related protein	bi	1	1508	fig|680.270.peg.1508	100	SM-20-related protein
1	392	256	fig|680.272.peg.392	hypothetical protein	bi	1	1507	fig|680.270.peg.1507	100	hypothetical protein
1	393	319	fig|680.272.peg.393	LysR-family transcriptional regulator VCA0830	bi	1	1506	fig|680.270.peg.1506	100	LysR-family transcriptional regulator VCA0830
1	394	294	fig|680.272.peg.394	Uncharacterized radical SAM protein YjjW	bi	1	1505	fig|680.270.peg.1505	100	Uncharacterized radical SAM protein YjjW
1	395	515	fig|680.272.peg.395	Uncharacterized glycyl radical protein YjjI	bi	1	1504	fig|680.270.peg.1504	100	Uncharacterized glycyl radical protein YjjI
1	396	209	fig|680.272.peg.396	Transporter, LysE family	bi	1	1503	fig|680.270.peg.1503	100	Transporter, LysE family
1	397	404	fig|680.272.peg.397	HD-domain protein	bi	1	1502	fig|680.270.peg.1502	100	HD-domain protein
1	398	167	fig|680.272.peg.398	hypothetical protein	-				0
1	399	337	fig|680.272.peg.399	Mobile element protein	-				0
1	400	569	fig|680.272.peg.400	Predicted signal transduction protein	bi	1	1499	fig|680.270.peg.1499	100	Predicted signal transduction protein
1	401	158	fig|680.272.peg.401	Putative chemotaxis protein CheY	bi	1	1498	fig|680.270.peg.1498	100	Putative chemotaxis protein CheY
1	402	424	fig|680.272.peg.402	Two-component system sensor histidine kinase	bi	1	1497	fig|680.270.peg.1497	100	Two-component system sensor histidine kinase
1	403	473	fig|680.272.peg.403	Sodium-dependent anion transporter family	bi	1	1496	fig|680.270.peg.1496	100	Sodium-dependent anion transporter family
1	404	160	fig|680.272.peg.404	putative acetyltransferase [EC:2.3.1.-] [KO:K03830]	bi	1	1495	fig|680.270.peg.1495	100	putative acetyltransferase [EC:2.3.1.-] [KO:K03830]
1	405	159	fig|680.272.peg.405	FIG01201438: hypothetical protein	bi	1	1494	fig|680.270.peg.1494	100	FIG01201438: hypothetical protein
1	406	154	fig|680.272.peg.406	Membrane protein	bi	1	1493	fig|680.270.peg.1493	100	Membrane protein
1	407	123	fig|680.272.peg.407	FIG01202431: hypothetical protein	bi	1	1492	fig|680.270.peg.1492	100	FIG01202431: hypothetical protein
1	408	114	fig|680.272.peg.408	hypothetical protein	bi	1	1491	fig|680.270.peg.1491	100	hypothetical protein
1	409	107	fig|680.272.peg.409	hypothetical protein	bi	1	1490	fig|680.270.peg.1490	100	hypothetical protein
1	410	221	fig|680.272.peg.410	Peptidase E (EC 3.4.11.2)	bi	1	1489	fig|680.270.peg.1489	100	Peptidase E (EC 3.4.11.2)
1	411	194	fig|680.272.peg.411	Uncharacterized protein YijF	bi	1	1488	fig|680.270.peg.1488	100	Uncharacterized protein YijF
1	412	50	fig|680.272.peg.412	hypothetical protein	bi	1	1487	fig|680.270.peg.1487	100	hypothetical protein
1	413	77	fig|680.272.peg.413	PAS factor	bi	1	1486	fig|680.270.peg.1486	100	PAS factor
1	414	236	fig|680.272.peg.414	Oxidoreductase, short-chain dehydrogenase/reductase family	bi	1	1485	fig|680.270.peg.1485	100	Oxidoreductase, short-chain dehydrogenase/reductase family
1	415	118	fig|680.272.peg.415	hypothetical protein	bi	1	1484	fig|680.270.peg.1484	100	hypothetical protein
1	416	88	fig|680.272.peg.416	hypothetical protein	bi	1	1483	fig|680.270.peg.1483	100	hypothetical protein
1	417	166	fig|680.272.peg.417	Mobile element protein	bi	1	1482	fig|680.270.peg.1482	98.86	Mobile element protein
1	418	146	fig|680.272.peg.418	hypothetical protein	bi	1	1480	fig|680.270.peg.1480	100	hypothetical protein
1	419	135	fig|680.272.peg.419	hypothetical protein	bi	1	1479	fig|680.270.peg.1479	100	hypothetical protein
1	420	391	fig|680.272.peg.420	T6SS PAAR-repeat protein	bi	1	1478	fig|680.270.peg.1478	100	T6SS PAAR-repeat protein
1	421	170	fig|680.272.peg.421	hypothetical protein	bi	1	1477	fig|680.270.peg.1477	100	hypothetical protein
1	422	123	fig|680.272.peg.422	hypothetical protein	bi	1	1476	fig|680.270.peg.1476	100	hypothetical protein
1	423	173	fig|680.272.peg.423	hypothetical protein	bi	1	1475	fig|680.270.peg.1475	100	hypothetical protein
1	424	160	fig|680.272.peg.424	hypothetical protein	bi	1	1474	fig|680.270.peg.1474	100	hypothetical protein
1	425	78	fig|680.272.peg.425	FIG01203188: hypothetical protein	bi	1	1473	fig|680.270.peg.1473	100	FIG01203188: hypothetical protein
1	426	136	fig|680.272.peg.426	hypothetical protein	bi	1	1472	fig|680.270.peg.1472	100	hypothetical protein
1	427	104	fig|680.272.peg.427	hypothetical protein	bi	1	1471	fig|680.270.peg.1471	100	hypothetical protein
1	428	50	fig|680.272.peg.428	hypothetical protein	bi	1	1470	fig|680.270.peg.1470	100	hypothetical protein
1	429	305	fig|680.272.peg.429	hypothetical protein	bi	1	1469	fig|680.270.peg.1469	100	hypothetical protein
1	430	303	fig|680.272.peg.430	Homoserine kinase (EC 2.7.1.39)	bi	1	1468	fig|680.270.peg.1468	100	Homoserine kinase (EC 2.7.1.39)
1	431	155	fig|680.272.peg.431	hypothetical protein	bi	1	1467	fig|680.270.peg.1467	100	hypothetical protein
1	432	225	fig|680.272.peg.432	hypothetical protein	bi	1	1466	fig|680.270.peg.1466	100	hypothetical protein
1	433	42	fig|680.272.peg.433	hypothetical protein	uni	1	1901	fig|680.270.peg.1901	94.44	hypothetical protein
1	434	219	fig|680.272.peg.434	hypothetical protein	bi	1	1465	fig|680.270.peg.1465	100	hypothetical protein
1	435	112	fig|680.272.peg.435	hypothetical protein	bi	1	1464	fig|680.270.peg.1464	100	hypothetical protein
1	436	126	fig|680.272.peg.436	hypothetical protein	bi	1	1463	fig|680.270.peg.1463	100	hypothetical protein
1	437	451	fig|680.272.peg.437	hypothetical protein	bi	1	1462	fig|680.270.peg.1462	100	hypothetical protein
1	438	220	fig|680.272.peg.438	hypothetical protein	bi	1	1461	fig|680.270.peg.1461	100	hypothetical protein
1	439	44	fig|680.272.peg.439	hypothetical protein	bi	1	1423	fig|680.270.peg.1423	97.67	hypothetical protein
1	440	45	fig|680.272.peg.440	hypothetical protein	bi	1	1422	fig|680.270.peg.1422	100	hypothetical protein
1	441	107	fig|680.272.peg.441	hypothetical protein	bi	1	1458	fig|680.270.peg.1458	100	hypothetical protein
1	442	196	fig|680.272.peg.442	hypothetical protein	bi	1	1457	fig|680.270.peg.1457	100	hypothetical protein
1	443	62	fig|680.272.peg.443	hypothetical protein	bi	1	1455	fig|680.270.peg.1455	96.72	hypothetical protein
1	444	42	fig|680.272.peg.444	FIG01205959: hypothetical protein	bi	1	1454	fig|680.270.peg.1454	100	FIG01205959: hypothetical protein
1	445	216	fig|680.272.peg.445	Glutathione S-transferase (EC 2.5.1.18)	bi	1	1453	fig|680.270.peg.1453	100	Glutathione S-transferase (EC 2.5.1.18)
1	446	167	fig|680.272.peg.446	hypothetical protein	bi	1	1452	fig|680.270.peg.1452	100	hypothetical protein
1	447	91	fig|680.272.peg.447	hypothetical protein	bi	1	1451	fig|680.270.peg.1451	100	hypothetical protein
1	448	95	fig|680.272.peg.448	Antitoxin DinJ (binds YafQ toxin)	bi	1	1450	fig|680.270.peg.1450	100	Antitoxin DinJ (binds YafQ toxin)
1	449	93	fig|680.272.peg.449	Death on curing protein, Doc toxin	bi	1	1449	fig|680.270.peg.1449	100	Death on curing protein, Doc toxin
1	450	44	fig|680.272.peg.450	hypothetical protein	uni	1	1864	fig|680.270.peg.1864	100	hypothetical protein
1	451	62	fig|680.272.peg.451	FIG01205959: hypothetical protein	uni	1	1278	fig|680.270.peg.1278	96.55	FIG01205959: hypothetical protein
1	452	42	fig|680.272.peg.452	hypothetical protein	bi	1	1426	fig|680.270.peg.1426	100	hypothetical protein
1	453	45	fig|680.272.peg.453	hypothetical protein	bi	1	1425	fig|680.270.peg.1425	100	hypothetical protein
1	454	199	fig|680.272.peg.454	hypothetical protein	bi	1	1446	fig|680.270.peg.1446	100	hypothetical protein
1	455	219	fig|680.272.peg.455	hypothetical protein	bi	1	1445	fig|680.270.peg.1445	100	hypothetical protein
1	456	185	fig|680.272.peg.456	hypothetical protein	bi	1	1444	fig|680.270.peg.1444	100	hypothetical protein
1	457	141	fig|680.272.peg.457	hypothetical protein	bi	1	1443	fig|680.270.peg.1443	100	hypothetical protein
1	458	110	fig|680.272.peg.458	hypothetical protein	bi	1	1368	fig|680.270.peg.1368	100	hypothetical protein
1	459	63	fig|680.272.peg.459	hypothetical protein	bi	1	1440	fig|680.270.peg.1440	100	hypothetical protein
1	460	317	fig|680.272.peg.460	hypothetical protein	bi	1	1327	fig|680.270.peg.1327	100	hypothetical protein
1	461	118	fig|680.272.peg.461	hypothetical protein	bi	1	1438	fig|680.270.peg.1438	100	hypothetical protein
1	462	102	fig|680.272.peg.462	hypothetical protein	bi	1	1437	fig|680.270.peg.1437	100	hypothetical protein
1	463	158	fig|680.272.peg.463	hypothetical protein	bi	1	1436	fig|680.270.peg.1436	100	hypothetical protein
1	464	41	fig|680.272.peg.464	hypothetical protein	bi	1	1435	fig|680.270.peg.1435	100	hypothetical protein
1	465	102	fig|680.272.peg.465	Nucleoside permease	bi	1	1434	fig|680.270.peg.1434	100	Nucleoside permease
1	466	167	fig|680.272.peg.466	hypothetical protein	-				0
1	467	337	fig|680.272.peg.467	Mobile element protein	-				0
1	468	141	fig|680.272.peg.468	hypothetical protein	bi	1	1431	fig|680.270.peg.1431	100	hypothetical protein
1	469	179	fig|680.272.peg.469	N-acetylglutamate synthase (EC 2.3.1.1)	bi	1	1430	fig|680.270.peg.1430	100	N-acetylglutamate synthase (EC 2.3.1.1)
1	470	154	fig|680.272.peg.470	RidA/YER057c/UK114 superfamily, group 1	bi	1	1429	fig|680.270.peg.1429	99.35	RidA/YER057c/UK114 superfamily, group 1
1	471	158	fig|680.272.peg.471	hypothetical protein	bi	1	1428	fig|680.270.peg.1428	100	hypothetical protein
1	472	110	fig|680.272.peg.472	hypothetical protein	bi	1	1427	fig|680.270.peg.1427	100	FIG01205959: hypothetical protein
1	473	42	fig|680.272.peg.473	hypothetical protein	uni	1	1426	fig|680.270.peg.1426	100	hypothetical protein
1	474	45	fig|680.272.peg.474	hypothetical protein	uni	1	1425	fig|680.270.peg.1425	100	hypothetical protein
1	475	171	fig|680.272.peg.475	hypothetical protein	bi	1	1424	fig|680.270.peg.1424	100	hypothetical protein
1	476	44	fig|680.272.peg.476	hypothetical protein	uni	1	1423	fig|680.270.peg.1423	97.67	hypothetical protein
1	477	45	fig|680.272.peg.477	hypothetical protein	uni	1	1422	fig|680.270.peg.1422	100	hypothetical protein
1	478	277	fig|680.272.peg.478	FIG01205028: hypothetical protein	bi	1	1420	fig|680.270.peg.1420	100	FIG01205028: hypothetical protein
1	479	188	fig|680.272.peg.479	hypothetical protein	bi	1	1419	fig|680.270.peg.1419	100	hypothetical protein
1	480	134	fig|680.272.peg.480	Bis(5'-nucleosyl)-tetraphosphatase (asymmetrical) (EC 3.6.1.17)	bi	1	1418	fig|680.270.peg.1418	100	Bis(5'-nucleosyl)-tetraphosphatase (asymmetrical) (EC 3.6.1.17)
1	481	62	fig|680.272.peg.481	hypothetical protein	bi	1	1417	fig|680.270.peg.1417	100	hypothetical protein
1	482	179	fig|680.272.peg.482	hypothetical protein	bi	1	1416	fig|680.270.peg.1416	100	hypothetical protein
1	483	41	fig|680.272.peg.483	hypothetical protein	bi	1	1415	fig|680.270.peg.1415	100	hypothetical protein
1	484	320	fig|680.272.peg.484	Homoserine kinase (EC 2.7.1.39)	bi	1	1414	fig|680.270.peg.1414	100	Homoserine kinase (EC 2.7.1.39)
1	485	115	fig|680.272.peg.485	hypothetical protein	bi	1	1413	fig|680.270.peg.1413	100	hypothetical protein
1	486	246	fig|680.272.peg.486	hypothetical protein	bi	1	1412	fig|680.270.peg.1412	100	hypothetical protein
1	487	217	fig|680.272.peg.487	hypothetical protein	bi	1	1411	fig|680.270.peg.1411	100	hypothetical protein
1	488	245	fig|680.272.peg.488	hypothetical protein	uni	1	1889	fig|680.270.peg.1889	99.57	hypothetical protein
1	489	302	fig|680.272.peg.489	hypothetical protein	bi	1	1408	fig|680.270.peg.1408	100	hypothetical protein
1	490	342	fig|680.272.peg.490	Muramoyltetrapeptide carboxypeptidase (EC 3.4.17.13)	uni	1	1407	fig|680.270.peg.1407	99.71	Muramoyltetrapeptide carboxypeptidase (EC 3.4.17.13)
1	491	394	fig|680.272.peg.491	hypothetical protein	bi	1	1406	fig|680.270.peg.1406	100	hypothetical protein
1	492	78	fig|680.272.peg.492	FIG01203188: hypothetical protein	bi	1	1405	fig|680.270.peg.1405	100	FIG01203188: hypothetical protein
1	493	83	fig|680.272.peg.493	RelB/StbD replicon stabilization protein (antitoxin to RelE/StbE)	bi	1	1404	fig|680.270.peg.1404	100	RelB/StbD replicon stabilization protein (antitoxin to RelE/StbE)
1	494	97	fig|680.272.peg.494	mRNA interferase RelE	uni	1	1403	fig|680.270.peg.1403	100	mRNA interferase RelE
1	495	149	fig|680.272.peg.495	hypothetical protein	bi	1	1402	fig|680.270.peg.1402	100	hypothetical protein
1	496	123	fig|680.272.peg.496	hypothetical protein	bi	1	1401	fig|680.270.peg.1401	100	hypothetical protein
1	497	174	fig|680.272.peg.497	Acetyltransferase	bi	1	1400	fig|680.270.peg.1400	100	Acetyltransferase
1	498	233	fig|680.272.peg.498	hypothetical protein	bi	1	1399	fig|680.270.peg.1399	100	hypothetical protein
1	499	144	fig|680.272.peg.499	Histone acetyltransferase HPA2 and related acetyltransferases	bi	1	1398	fig|680.270.peg.1398	100	Histone acetyltransferase HPA2 and related acetyltransferases
1	500	224	fig|680.272.peg.500	hypothetical protein	bi	1	1397	fig|680.270.peg.1397	100	hypothetical protein
1	501	61	fig|680.272.peg.501	hypothetical protein	bi	1	1396	fig|680.270.peg.1396	100	hypothetical protein
1	502	186	fig|680.272.peg.502	hypothetical protein	bi	1	1395	fig|680.270.peg.1395	100	hypothetical protein
1	503	202	fig|680.272.peg.503	hypothetical protein	bi	1	1394	fig|680.270.peg.1394	100	hypothetical protein
1	504	122	fig|680.272.peg.504	hypothetical protein	bi	1	1393	fig|680.270.peg.1393	100	hypothetical protein
1	505	357	fig|680.272.peg.505	hypothetical protein	bi	1	1392	fig|680.270.peg.1392	100	hypothetical protein
1	506	144	fig|680.272.peg.506	probable outer membrane secretion protein - Rhodobacter capsulatus	bi	1	1391	fig|680.270.peg.1391	100	probable outer membrane secretion protein - Rhodobacter capsulatus
1	507	177	fig|680.272.peg.507	FIG01202208: hypothetical protein	bi	1	1390	fig|680.270.peg.1390	100	FIG01202208: hypothetical protein
1	508	170	fig|680.272.peg.508	hypothetical protein	bi	1	1389	fig|680.270.peg.1389	100	hypothetical protein
1	509	44	fig|680.272.peg.509	hypothetical protein	bi	1	1388	fig|680.270.peg.1388	100	hypothetical protein
1	510	139	fig|680.272.peg.510	FIG01205959: hypothetical protein	bi	1	1387	fig|680.270.peg.1387	100	FIG01205959: hypothetical protein
1	511	89	fig|680.272.peg.511	hypothetical protein	bi	1	1386	fig|680.270.peg.1386	100	hypothetical protein
1	512	105	fig|680.272.peg.512	hypothetical protein	bi	1	1385	fig|680.270.peg.1385	100	hypothetical protein
1	513	96	fig|680.272.peg.513	Death on curing protein, Doc toxin	bi	1	1384	fig|680.270.peg.1384	100	Death on curing protein, Doc toxin
1	514	94	fig|680.272.peg.514	Prevent host death protein, Phd antitoxin	bi	1	1383	fig|680.270.peg.1383	98.33	Prevent host death protein, Phd antitoxin
1	515	69	fig|680.272.peg.515	hypothetical protein	bi	1	1382	fig|680.270.peg.1382	100	hypothetical protein
1	516	62	fig|680.272.peg.516	hypothetical protein	bi	1	1381	fig|680.270.peg.1381	100	hypothetical protein
1	517	80	fig|680.272.peg.517	hypothetical protein	bi	1	1369	fig|680.270.peg.1369	100	hypothetical protein
1	518	232	fig|680.272.peg.518	hypothetical protein	bi	1	1379	fig|680.270.peg.1379	100	hypothetical protein
1	519	130	fig|680.272.peg.519	hypothetical protein	bi	1	1310	fig|680.270.peg.1310	99.22	hypothetical protein
1	520	56	fig|680.272.peg.520	hypothetical protein	bi	1	1377	fig|680.270.peg.1377	100	hypothetical protein
1	521	120	fig|680.272.peg.521	hypothetical protein	bi	1	1376	fig|680.270.peg.1376	100	hypothetical protein
1	522	163	fig|680.272.peg.522	hypothetical protein	bi	1	1375	fig|680.270.peg.1375	100	hypothetical protein
1	523	151	fig|680.272.peg.523	hypothetical protein	bi	1	1374	fig|680.270.peg.1374	100	hypothetical protein
1	524	41	fig|680.272.peg.524	hypothetical protein	bi	1	1373	fig|680.270.peg.1373	100	hypothetical protein
1	525	132	fig|680.272.peg.525	hypothetical protein	bi	1	1372	fig|680.270.peg.1372	100	hypothetical protein
1	526	179	fig|680.272.peg.526	hypothetical protein	uni	1	1416	fig|680.270.peg.1416	100	hypothetical protein
1	527	156	fig|680.272.peg.527	Cold shock protein of CSP family / Excalibur calcium-binding domain	bi	1	1370	fig|680.270.peg.1370	100	Cold shock protein of CSP family / Excalibur calcium-binding domain
1	528	80	fig|680.272.peg.528	hypothetical protein	uni	1	1369	fig|680.270.peg.1369	100	hypothetical protein
1	529	44	fig|680.272.peg.529	hypothetical protein	uni	1	1864	fig|680.270.peg.1864	100	hypothetical protein
1	530	75	fig|680.272.peg.530	hypothetical protein	bi	1	1275	fig|680.270.peg.1275	100	FIG01205959: hypothetical protein
1	531	60	fig|680.272.peg.531	conserved hypothetical protein	bi	1	1366	fig|680.270.peg.1366	100	conserved hypothetical protein
1	532	95	fig|680.272.peg.532	hypothetical protein	uni	1	1365	fig|680.270.peg.1365	100	hypothetical protein
1	533	114	fig|680.272.peg.533	hypothetical protein	bi	1	1364	fig|680.270.peg.1364	100	hypothetical protein
1	534	214	fig|680.272.peg.534	hypothetical protein	bi	1	1363	fig|680.270.peg.1363	100	hypothetical protein
1	535	54	fig|680.272.peg.535	hypothetical protein	bi	1	1362	fig|680.270.peg.1362	100	hypothetical protein
1	536	187	fig|680.272.peg.536	hypothetical protein	bi	1	1361	fig|680.270.peg.1361	100	hypothetical protein
1	537	87	fig|680.272.peg.537	hypothetical protein	bi	1	1360	fig|680.270.peg.1360	100	hypothetical protein
1	538	225	fig|680.272.peg.538	hypothetical protein	bi	1	1359	fig|680.270.peg.1359	100	hypothetical protein
1	539	80	fig|680.272.peg.539	hypothetical protein	bi	1	1358	fig|680.270.peg.1358	100	hypothetical protein
1	540	228	fig|680.272.peg.540	hypothetical protein	bi	1	1357	fig|680.270.peg.1357	100	hypothetical protein
1	541	141	fig|680.272.peg.541	hypothetical protein	bi	1	1356	fig|680.270.peg.1356	100	hypothetical protein
1	542	48	fig|680.272.peg.542	hypothetical protein	-				0
1	543	43	fig|680.272.peg.543	hypothetical protein	bi	1	1355	fig|680.270.peg.1355	100	hypothetical protein
1	544	120	fig|680.272.peg.544	hypothetical protein	bi	1	1354	fig|680.270.peg.1354	100	hypothetical protein
1	545	258	fig|680.272.peg.545	hypothetical protein	bi	1	1353	fig|680.270.peg.1353	100	hypothetical protein
1	546	179	fig|680.272.peg.546	hypothetical protein	bi	1	1352	fig|680.270.peg.1352	100	hypothetical protein
1	547	157	fig|680.272.peg.547	FIG01201438: hypothetical protein	bi	1	1351	fig|680.270.peg.1351	100	FIG01201438: hypothetical protein
1	548	82	fig|680.272.peg.548	CcdB antidote CcdA	bi	1	1350	fig|680.270.peg.1350	100	CcdB antidote CcdA
1	549	106	fig|680.272.peg.549	CcdB toxin protein	bi	1	1349	fig|680.270.peg.1349	100	CcdB toxin protein
1	550	44	fig|680.272.peg.550	hypothetical protein	bi	1	1348	fig|680.270.peg.1348	100	hypothetical protein
1	551	82	fig|680.272.peg.551	hypothetical protein	uni	1	1275	fig|680.270.peg.1275	100	FIG01205959: hypothetical protein
1	552	206	fig|680.272.peg.552	Transporter, LysE family	bi	1	1346	fig|680.270.peg.1346	100	Transporter, LysE family
1	553	200	fig|680.272.peg.553	hypothetical protein	bi	1	1345	fig|680.270.peg.1345	100	hypothetical protein
1	554	220	fig|680.272.peg.554	hypothetical protein	bi	1	1344	fig|680.270.peg.1344	100	hypothetical protein
1	555	213	fig|680.272.peg.555	Haloacid dehalogenase-like hydrolase	bi	1	1343	fig|680.270.peg.1343	100	Haloacid dehalogenase-like hydrolase
1	556	42	fig|680.272.peg.556	hypothetical protein	bi	1	1342	fig|680.270.peg.1342	100	hypothetical protein
1	557	167	fig|680.272.peg.557	hypothetical protein	bi	1	1341	fig|680.270.peg.1341	100	hypothetical protein
1	558	116	fig|680.272.peg.558	hypothetical protein	bi	1	1340	fig|680.270.peg.1340	100	hypothetical protein
1	559	40	fig|680.272.peg.559	hypothetical protein	bi	1	1338	fig|680.270.peg.1338	100	hypothetical protein
1	560	175	fig|680.272.peg.560	acetyltransferase domain protein	bi	1	1337	fig|680.270.peg.1337	100	acetyltransferase domain protein
1	561	220	fig|680.272.peg.561	hypothetical protein	bi	1	1336	fig|680.270.peg.1336	100	hypothetical protein
1	562	123	fig|680.272.peg.562	hypothetical protein	bi	1	1335	fig|680.270.peg.1335	100	hypothetical protein
1	563	174	fig|680.272.peg.563	Acetyltransferase	bi	1	1334	fig|680.270.peg.1334	100	Acetyltransferase
1	564	199	fig|680.272.peg.564	SAM-dependent methyltransferase	bi	1	1333	fig|680.270.peg.1333	100	SAM-dependent methyltransferase
1	565	170	fig|680.272.peg.565	hypothetical protein	uni	1	1389	fig|680.270.peg.1389	100	hypothetical protein
1	566	44	fig|680.272.peg.566	hypothetical protein	bi	1	1331	fig|680.270.peg.1331	100	hypothetical protein
1	567	62	fig|680.272.peg.567	hypothetical protein	-				0
1	568	56	fig|680.272.peg.568	hypothetical protein	uni	1	1440	fig|680.270.peg.1440	78	hypothetical protein
1	569	161	fig|680.272.peg.569	hypothetical protein	bi	1	1329	fig|680.270.peg.1329	100	hypothetical protein
1	570	186	fig|680.272.peg.570	hypothetical protein	bi	1	1328	fig|680.270.peg.1328	100	hypothetical protein
1	571	317	fig|680.272.peg.571	hypothetical protein	uni	1	1327	fig|680.270.peg.1327	100	hypothetical protein
1	572	101	fig|680.272.peg.572	hypothetical protein	bi	1	1326	fig|680.270.peg.1326	100	hypothetical protein
1	573	154	fig|680.272.peg.573	hypothetical protein	bi	1	1325	fig|680.270.peg.1325	99.12	hypothetical protein
1	574	93	fig|680.272.peg.574	hypothetical protein	bi	1	1324	fig|680.270.peg.1324	100	hypothetical protein
1	575	157	fig|680.272.peg.575	hypothetical protein	bi	1	1323	fig|680.270.peg.1323	100	hypothetical protein
1	576	50	fig|680.272.peg.576	hypothetical protein	bi	1	1322	fig|680.270.peg.1322	100	hypothetical protein
1	577	48	fig|680.272.peg.577	hypothetical protein	bi	1	1321	fig|680.270.peg.1321	100	hypothetical protein
1	578	37	fig|680.272.peg.578	hypothetical protein	bi	1	1320	fig|680.270.peg.1320	100	hypothetical protein
1	579	246	fig|680.272.peg.579	Oxidoreductase, short-chain dehydrogenase/reductase family	bi	1	1319	fig|680.270.peg.1319	100	Oxidoreductase, short-chain dehydrogenase/reductase family
1	580	142	fig|680.272.peg.580	hypothetical protein	bi	1	1318	fig|680.270.peg.1318	100	hypothetical protein
1	581	47	fig|680.272.peg.581	hypothetical protein	bi	1	1317	fig|680.270.peg.1317	100	hypothetical protein
1	582	96	fig|680.272.peg.582	mRNA interferase RelE	bi	1	1316	fig|680.270.peg.1316	100	mRNA interferase RelE
1	583	84	fig|680.272.peg.583	RelB/StbD replicon stabilization protein (antitoxin to RelE/StbE)	bi	1	1315	fig|680.270.peg.1315	100	RelB/StbD replicon stabilization protein (antitoxin to RelE/StbE)
1	584	247	fig|680.272.peg.584	hypothetical protein	bi	1	1313	fig|680.270.peg.1313	100	hypothetical protein
1	585	62	fig|680.272.peg.585	hypothetical protein	uni	1	1455	fig|680.270.peg.1455	96.72	hypothetical protein
1	586	42	fig|680.272.peg.586	FIG01205959: hypothetical protein	bi	1	1307	fig|680.270.peg.1307	100	FIG01205959: hypothetical protein
1	587	130	fig|680.272.peg.587	hypothetical protein	uni	1	1310	fig|680.270.peg.1310	99.22	hypothetical protein
1	588	48	fig|680.272.peg.588	hypothetical protein	bi	1	1309	fig|680.270.peg.1309	100	hypothetical protein
1	589	62	fig|680.272.peg.589	hypothetical protein	uni	1	1417	fig|680.270.peg.1417	100	hypothetical protein
1	590	42	fig|680.272.peg.590	FIG01205959: hypothetical protein	uni	1	1307	fig|680.270.peg.1307	100	FIG01205959: hypothetical protein
1	591	141	fig|680.272.peg.591	acyltransferase	bi	1	1306	fig|680.270.peg.1306	100	acyltransferase
1	592	62	fig|680.272.peg.592	FIG01205959: hypothetical protein	bi	1	1305	fig|680.270.peg.1305	100	FIG01205959: hypothetical protein
1	593	98	fig|680.272.peg.593	hypothetical protein	bi	1	1330	fig|680.270.peg.1330	79.1	hypothetical protein
1	594	98	fig|680.272.peg.594	hypothetical protein	bi	1	1303	fig|680.270.peg.1303	98.97	hypothetical protein
1	595	153	fig|680.272.peg.595	similar to DBJ:BAB55450.1 (AB051073) percent identity 45 in 140 aa	uni	1	1902	fig|680.270.peg.1902	100	similar to DBJ:BAB55450.1 (AB051073) percent identity 45 in 140 aa
1	596	184	fig|680.272.peg.596	Transcriptional regulator, AcrR family	uni	1	1903	fig|680.270.peg.1903	100	Transcriptional regulator, AcrR family
1	597	62	fig|680.272.peg.597	hypothetical protein	uni	1	1455	fig|680.270.peg.1455	96.72	hypothetical protein
1	598	42	fig|680.272.peg.598	FIG01205959: hypothetical protein	bi	1	1299	fig|680.270.peg.1299	100	FIG01205959: hypothetical protein
1	599	215	fig|680.272.peg.599	hypothetical protein	bi	1	1298	fig|680.270.peg.1298	100	hypothetical protein
1	600	145	fig|680.272.peg.600	Acetyltransferase, GNAT family	bi	1	1297	fig|680.270.peg.1297	100	Acetyltransferase, GNAT family
1	601	277	fig|680.272.peg.601	hypothetical protein	bi	1	1296	fig|680.270.peg.1296	100	hypothetical protein
1	602	42	fig|680.272.peg.602	hypothetical protein	bi	1	1295	fig|680.270.peg.1295	100	hypothetical protein
1	603	124	fig|680.272.peg.603	hypothetical protein	uni	1	1294	fig|680.270.peg.1294	100	hypothetical protein
1	604	157	fig|680.272.peg.604	tyrosine-specific protein phosphatase, putative	bi	1	1293	fig|680.270.peg.1293	100	tyrosine-specific protein phosphatase, putative
1	605	162	fig|680.272.peg.605	hypothetical protein	bi	1	1292	fig|680.270.peg.1292	100	hypothetical protein
1	606	133	fig|680.272.peg.606	hypothetical protein	bi	1	1291	fig|680.270.peg.1291	100	hypothetical protein
1	607	177	fig|680.272.peg.607	Acetyltransferase, GNAT family	bi	1	1290	fig|680.270.peg.1290	100	Acetyltransferase, GNAT family
1	608	157	fig|680.272.peg.608	FIG01201438: hypothetical protein	bi	1	1289	fig|680.270.peg.1289	100	FIG01201438: hypothetical protein
1	609	284	fig|680.272.peg.609	Transposase	bi	1	1288	fig|680.270.peg.1288	100	Transposase
1	610	103	fig|680.272.peg.610	Mobile element protein	bi	1	1287	fig|680.270.peg.1287	100	Mobile element protein
1	611	47	fig|680.272.peg.611	hypothetical protein	bi	1	1286	fig|680.270.peg.1286	100	hypothetical protein
1	612	45	fig|680.272.peg.612	hypothetical protein	uni	1	1858	fig|680.270.peg.1858	86.36	hypothetical protein
1	613	228	fig|680.272.peg.613	hypothetical protein	bi	1	1285	fig|680.270.peg.1285	100	hypothetical protein
1	614	44	fig|680.272.peg.614	hypothetical protein	bi	1	1284	fig|680.270.peg.1284	100	hypothetical protein
1	615	62	fig|680.272.peg.615	FIG01205959: hypothetical protein	uni	1	1305	fig|680.270.peg.1305	100	FIG01205959: hypothetical protein
1	616	45	fig|680.272.peg.616	hypothetical protein	bi	1	1282	fig|680.270.peg.1282	100	hypothetical protein
1	617	263	fig|680.272.peg.617	hypothetical protein	bi	1	1281	fig|680.270.peg.1281	100	hypothetical protein
1	618	229	fig|680.272.peg.618	putative amino group acetyl transferase	bi	1	1280	fig|680.270.peg.1280	100	putative amino group acetyl transferase
1	619	82	fig|680.272.peg.619	FIG01205959: hypothetical protein	bi	1	1279	fig|680.270.peg.1279	100	FIG01205959: hypothetical protein
1	620	62	fig|680.272.peg.620	FIG01205959: hypothetical protein	bi	1	1278	fig|680.270.peg.1278	98.28	FIG01205959: hypothetical protein
1	621	62	fig|680.272.peg.621	hypothetical protein	uni	1	1455	fig|680.270.peg.1455	96.72	hypothetical protein
1	622	44	fig|680.272.peg.622	hypothetical protein	bi	1	1276	fig|680.270.peg.1276	100	hypothetical protein
1	623	75	fig|680.272.peg.623	hypothetical protein	uni	1	1275	fig|680.270.peg.1275	100	FIG01205959: hypothetical protein
1	624	43	fig|680.272.peg.624	hypothetical protein	bi	1	1274	fig|680.270.peg.1274	100	hypothetical protein
1	625	118	fig|680.272.peg.625	ORF2	bi	1	1273	fig|680.270.peg.1273	100	ORF2
1	626	210	fig|680.272.peg.626	Chloramphenicol O-acetyltransferase (EC 2.3.1.28) => CatB family	bi	1	1272	fig|680.270.peg.1272	100	Chloramphenicol O-acetyltransferase (EC 2.3.1.28) => CatB family
1	627	167	fig|680.272.peg.627	hypothetical protein	uni	1	1452	fig|680.270.peg.1452	100	hypothetical protein
1	628	321	fig|680.272.peg.628	Integron integrase IntI4	bi	1	1270	fig|680.270.peg.1270	100	Integron integrase IntI4
1	629	158	fig|680.272.peg.629	FIG01200791: hypothetical protein	bi	1	1269	fig|680.270.peg.1269	100	FIG01200791: hypothetical protein
1	630	196	fig|680.272.peg.630	Uncharacterized hydrolase DSY2054	bi	1	1268	fig|680.270.peg.1268	100	Uncharacterized hydrolase DSY2054
1	631	195	fig|680.272.peg.631	Ribosomal-protein-S5p-alanine acetyltransferase (EC 2.3.1.128)	bi	1	1267	fig|680.270.peg.1267	100	Ribosomal-protein-S5p-alanine acetyltransferase (EC 2.3.1.128)
1	632	515	fig|680.272.peg.632	Transcriptional repressor protein TyrR	bi	1	1266	fig|680.270.peg.1266	100	Transcriptional repressor protein TyrR
1	633	347	fig|680.272.peg.633	Membrane protein YcjF	bi	1	1265	fig|680.270.peg.1265	100	Membrane protein YcjF
1	634	459	fig|680.272.peg.634	Conserved protein YcjX with nucleoside triphosphate hydrolase domain	bi	1	1264	fig|680.270.peg.1264	100	Conserved protein YcjX with nucleoside triphosphate hydrolase domain
1	635	62	fig|680.272.peg.635	hypothetical protein	bi	1	1263	fig|680.270.peg.1263	100	hypothetical protein
1	636	506	fig|680.272.peg.636	Fumarate hydratase class I, aerobic (EC 4.2.1.2)	bi	1	1262	fig|680.270.peg.1262	100	Fumarate hydratase class I, aerobic (EC 4.2.1.2)
1	637	457	fig|680.272.peg.637	Para-aminobenzoate synthase, aminase component (EC 2.6.1.85)	bi	1	1261	fig|680.270.peg.1261	100	Para-aminobenzoate synthase, aminase component (EC 2.6.1.85)
1	638	567	fig|680.272.peg.638	Probable sensor/response regulator hybrid	bi	1	1260	fig|680.270.peg.1260	100	Probable sensor/response regulator hybrid
1	639	180	fig|680.272.peg.639	Guanylate cyclase-related protein	bi	1	1259	fig|680.270.peg.1259	100	Guanylate cyclase-related protein
1	640	200	fig|680.272.peg.640	Uncharacterized Nudix hydrolase NudL	bi	1	1258	fig|680.270.peg.1258	100	Uncharacterized Nudix hydrolase NudL
1	641	418	fig|680.272.peg.641	Serine transporter	bi	1	1257	fig|680.270.peg.1257	100	Serine transporter
1	642	454	fig|680.272.peg.642	L-serine dehydratase, beta subunit (EC 4.3.1.17) / L-serine dehydratase, alpha subunit (EC 4.3.1.17)	bi	1	1256	fig|680.270.peg.1256	100	L-serine dehydratase, beta subunit (EC 4.3.1.17) / L-serine dehydratase, alpha subunit (EC 4.3.1.17)
1	643	572	fig|680.272.peg.643	Sensory box/GGDEF family protein	bi	1	1255	fig|680.270.peg.1255	100	Sensory box/GGDEF family protein
1	644	156	fig|680.272.peg.644	Histone acetyltransferase HPA2 and related acetyltransferases	bi	1	1254	fig|680.270.peg.1254	100	Histone acetyltransferase HPA2 and related acetyltransferases
1	645	46	fig|680.272.peg.645	hypothetical protein	bi	1	1253	fig|680.270.peg.1253	100	hypothetical protein
1	646	262	fig|680.272.peg.646	hypothetical protein	bi	1	1252	fig|680.270.peg.1252	100	hypothetical protein
1	647	121	fig|680.272.peg.647	6-carboxy-5,6,7,8-tetrahydropterin synthase (EC 4.1.2.50)	bi	1	1251	fig|680.270.peg.1251	100	6-carboxy-5,6,7,8-tetrahydropterin synthase (EC 4.1.2.50)
1	648	542	fig|680.272.peg.648	Methyl-accepting chemotaxis protein I (serine chemoreceptor protein)	bi	1	1250	fig|680.270.peg.1250	100	Methyl-accepting chemotaxis protein I (serine chemoreceptor protein)
1	649	467	fig|680.272.peg.649	Asparaginyl-tRNA synthetase (EC 6.1.1.22)	bi	1	1249	fig|680.270.peg.1249	100	Asparaginyl-tRNA synthetase (EC 6.1.1.22)
1	650	140	fig|680.272.peg.650	FIG01201854: hypothetical protein	bi	1	1248	fig|680.270.peg.1248	100	FIG01201854: hypothetical protein
1	651	74	fig|680.272.peg.651	FIG01201502: hypothetical protein	bi	1	1247	fig|680.270.peg.1247	100	FIG01201502: hypothetical protein
1	652	464	fig|680.272.peg.652	DNA-binding transcriptional regulator, MocR family / aminotransferase domain	bi	1	1246	fig|680.270.peg.1246	100	DNA-binding transcriptional regulator, MocR family / aminotransferase domain
1	653	77	fig|680.272.peg.653	FIG01200041: hypothetical protein	bi	1	1245	fig|680.270.peg.1245	100	FIG01200041: hypothetical protein
1	654	100	fig|680.272.peg.654	hypothetical protein	bi	1	1244	fig|680.270.peg.1244	100	hypothetical protein
1	655	135	fig|680.272.peg.655	Response regulator	bi	1	1243	fig|680.270.peg.1243	100	Response regulator
1	656	397	fig|680.272.peg.656	Aspartate aminotransferase (EC 2.6.1.1)	bi	1	1242	fig|680.270.peg.1242	100	Aspartate aminotransferase (EC 2.6.1.1)
1	657	214	fig|680.272.peg.657	hypothetical protein	bi	1	1241	fig|680.270.peg.1241	100	hypothetical protein
1	658	630	fig|680.272.peg.658	Predicted signal-transduction protein containing cAMP-binding and CBS domains	bi	1	1240	fig|680.270.peg.1240	100	Predicted signal-transduction protein containing cAMP-binding and CBS domains
1	659	240	fig|680.272.peg.659	DEDDh 3'-5' exonuclease domain of the epsilon subunit of DNA polymerase III	bi	1	1239	fig|680.270.peg.1239	100	DEDDh 3'-5' exonuclease domain of the epsilon subunit of DNA polymerase III
1	660	628	fig|680.272.peg.660	Methyl-accepting chemotaxis sensor/transducer protein	bi	1	1238	fig|680.270.peg.1238	100	Methyl-accepting chemotaxis sensor/transducer protein
1	661	524	fig|680.272.peg.661	High-affinity choline uptake protein BetT	bi	1	1237	fig|680.270.peg.1237	100	High-affinity choline uptake protein BetT
1	662	159	fig|680.272.peg.662	Transcriptional regulator associated with choline-based osmoprotection, MarR family	bi	1	1236	fig|680.270.peg.1236	100	Transcriptional regulator associated with choline-based osmoprotection, MarR family
1	663	213	fig|680.272.peg.663	Two-component transcriptional response regulator, LuxR family	bi	1	1235	fig|680.270.peg.1235	100	Two-component transcriptional response regulator, LuxR family
1	664	452	fig|680.272.peg.664	Two-component system sensor histidine kinase	bi	1	1234	fig|680.270.peg.1234	100	Two-component system sensor histidine kinase
1	665	429	fig|680.272.peg.665	TRAP dicarboxylate transporter, DctM subunit, unknown substrate 6	bi	1	1233	fig|680.270.peg.1233	100	TRAP dicarboxylate transporter, DctM subunit, unknown substrate 6
1	666	180	fig|680.272.peg.666	TRAP dicarboxylate transporter, DctQ subunit, unknown substrate 6	bi	1	1232	fig|680.270.peg.1232	100	TRAP dicarboxylate transporter, DctQ subunit, unknown substrate 6
1	667	365	fig|680.272.peg.667	TRAP transporter solute receptor, unknown substrate 6	bi	1	1231	fig|680.270.peg.1231	100	TRAP transporter solute receptor, unknown substrate 6
1	668	121	fig|680.272.peg.668	FIG01199550: hypothetical protein	bi	1	1230	fig|680.270.peg.1230	100	FIG01199550: hypothetical protein
1	669	223	fig|680.272.peg.669	hypothetical protein	bi	1	1229	fig|680.270.peg.1229	100	hypothetical protein
1	670	219	fig|680.272.peg.670	Hypothetical metal-binding enzyme, YcbL homolog	bi	1	1228	fig|680.270.peg.1228	100	Hypothetical metal-binding enzyme, YcbL homolog
1	671	183	fig|680.272.peg.671	FIG001587: exported protein	bi	1	1227	fig|680.270.peg.1227	100	FIG001587: exported protein
1	672	522	fig|680.272.peg.672	L,D-transpeptidase YcbB	bi	1	1226	fig|680.270.peg.1226	100	L,D-transpeptidase YcbB
1	673	361	fig|680.272.peg.673	hypothetical protein	bi	1	1225	fig|680.270.peg.1225	100	hypothetical protein
1	674	346	fig|680.272.peg.674	Iron-regulated protein A precursor	bi	1	1224	fig|680.270.peg.1224	100	Iron-regulated protein A precursor
1	675	461	fig|680.272.peg.675	Probable thiol oxidoreductase with 2 cytochrome c heme-binding sites	bi	1	1223	fig|680.270.peg.1223	100	Probable thiol oxidoreductase with 2 cytochrome c heme-binding sites
1	676	421	fig|680.272.peg.676	Iron-regulated protein A precursor	bi	1	1222	fig|680.270.peg.1222	100	Iron-regulated protein A precursor
1	677	216	fig|680.272.peg.677	GTP cyclohydrolase II (EC 3.5.4.25)	bi	1	1221	fig|680.270.peg.1221	100	GTP cyclohydrolase II (EC 3.5.4.25)
1	678	59	fig|680.272.peg.678	hypothetical protein	bi	1	1220	fig|680.270.peg.1220	100	hypothetical protein
1	679	137	fig|680.272.peg.679	Cytochrome c-type heme lyase subunit nrfF, nitrite reductase complex assembly	bi	1	1219	fig|680.270.peg.1219	100	Cytochrome c-type heme lyase subunit nrfF, nitrite reductase complex assembly
1	680	178	fig|680.272.peg.680	Putative thiol:disulfide oxidoreductase, nitrite reductase complex assembly	bi	1	1218	fig|680.270.peg.1218	100	Putative thiol:disulfide oxidoreductase, nitrite reductase complex assembly
1	681	636	fig|680.272.peg.681	Cytochrome c-type heme lyase subunit nrfE, nitrite reductase complex assembly	bi	1	1217	fig|680.270.peg.1217	100	Cytochrome c-type heme lyase subunit nrfE, nitrite reductase complex assembly
1	682	324	fig|680.272.peg.682	NrfD protein	bi	1	1216	fig|680.270.peg.1216	100	NrfD protein
1	683	229	fig|680.272.peg.683	NrfC protein	bi	1	1215	fig|680.270.peg.1215	100	NrfC protein
1	684	201	fig|680.272.peg.684	Cytochrome c-type protein NrfB precursor	bi	1	1214	fig|680.270.peg.1214	100	Cytochrome c-type protein NrfB precursor
1	685	476	fig|680.272.peg.685	Cytochrome c552 precursor (EC 1.7.2.2)	bi	1	1213	fig|680.270.peg.1213	100	Cytochrome c552 precursor (EC 1.7.2.2)
1	686	185	fig|680.272.peg.686	hypothetical protein	bi	1	1212	fig|680.270.peg.1212	100	hypothetical protein
1	687	208	fig|680.272.peg.687	Cytochrome c-type heme lyase subunit nrfG, nitrite reductase complex assembly	bi	1	1211	fig|680.270.peg.1211	100	Cytochrome c-type heme lyase subunit nrfG, nitrite reductase complex assembly
1	688	880	fig|680.272.peg.688	DNA gyrase subunit A (EC 5.99.1.3)	bi	1	1210	fig|680.270.peg.1210	100	DNA gyrase subunit A (EC 5.99.1.3)
1	689	236	fig|680.272.peg.689	3-demethylubiquinol 3-O-methyltransferase (EC 2.1.1.64) @ 2-polyprenyl-6-hydroxyphenyl methylase (EC 2.1.1.222)	bi	1	1209	fig|680.270.peg.1209	100	3-demethylubiquinol 3-O-methyltransferase (EC 2.1.1.64) @ 2-polyprenyl-6-hydroxyphenyl methylase (EC 2.1.1.222)
1	690	761	fig|680.272.peg.690	Ribonucleotide reductase of class Ia (aerobic), alpha subunit (EC 1.17.4.1)	bi	1	1208	fig|680.270.peg.1208	100	Ribonucleotide reductase of class Ia (aerobic), alpha subunit (EC 1.17.4.1)
1	691	378	fig|680.272.peg.691	Ribonucleotide reductase of class Ia (aerobic), beta subunit (EC 1.17.4.1)	bi	1	1207	fig|680.270.peg.1207	100	Ribonucleotide reductase of class Ia (aerobic), beta subunit (EC 1.17.4.1)
1	692	93	fig|680.272.peg.692	YfaE: ferredoxin involved with ribonucleotide reductase diferric-tyrosyl radical (Y*) cofactor maintenance	bi	1	1206	fig|680.270.peg.1206	100	YfaE: ferredoxin involved with ribonucleotide reductase diferric-tyrosyl radical (Y*) cofactor maintenance
1	693	411	fig|680.272.peg.693	ADP-ribose pyrophosphatase of COG1058 family (EC 3.6.1.13) / Nicotinamide-nucleotide amidase paralog YfaY, no functional activity	bi	1	1205	fig|680.270.peg.1205	100	ADP-ribose pyrophosphatase of COG1058 family (EC 3.6.1.13) / Nicotinamide-nucleotide amidase paralog YfaY, no functional activity
1	694	327	fig|680.272.peg.694	Ubiquitin-protein ligase	bi	1	1204	fig|680.270.peg.1204	100	Ubiquitin-protein ligase
1	695	171	fig|680.272.peg.695	Glycine cleavage system regulatory protein	bi	1	1203	fig|680.270.peg.1203	100	Glycine cleavage system regulatory protein
1	696	378	fig|680.272.peg.696	Carboxynorspermidine decarboxylase (EC 4.1.1.96)	bi	1	1202	fig|680.270.peg.1202	100	Carboxynorspermidine decarboxylase (EC 4.1.1.96)
1	697	418	fig|680.272.peg.697	Carboxynorspermidine synthase (EC 1.5.1.43)	bi	1	1201	fig|680.270.peg.1201	100	Carboxynorspermidine synthase (EC 1.5.1.43)
1	698	964	fig|680.272.peg.698	Diaminobutyrate--2-oxoglutarate aminotransferase (EC 2.6.1.76) / L-2,4-diaminobutyrate decarboxylase (EC 4.1.1.86)	bi	1	1200	fig|680.270.peg.1200	100	Diaminobutyrate--2-oxoglutarate aminotransferase (EC 2.6.1.76) / L-2,4-diaminobutyrate decarboxylase (EC 4.1.1.86)
1	699	54	fig|680.272.peg.699	hypothetical protein	bi	1	1199	fig|680.270.peg.1199	100	hypothetical protein
1	700	186	fig|680.272.peg.700	CDP-diacylglycerol--glycerol-3-phosphate 3-phosphatidyltransferase (EC 2.7.8.5)	bi	1	1198	fig|680.270.peg.1198	100	CDP-diacylglycerol--glycerol-3-phosphate 3-phosphatidyltransferase (EC 2.7.8.5)
1	701	589	fig|680.272.peg.701	Excinuclease ABC subunit C	bi	1	1197	fig|680.270.peg.1197	100	Excinuclease ABC subunit C
1	702	215	fig|680.272.peg.702	BarA-associated response regulator UvrY (= GacA = SirA)	bi	1	1196	fig|680.270.peg.1196	100	BarA-associated response regulator UvrY (= GacA = SirA)
1	703	788	fig|680.272.peg.703	DNA polymerase II (EC 2.7.7.7)	bi	1	1195	fig|680.270.peg.1195	100	DNA polymerase II (EC 2.7.7.7)
1	704	256	fig|680.272.peg.704	hypothetical protein	bi	1	1194	fig|680.270.peg.1194	100	hypothetical protein
1	705	189	fig|680.272.peg.705	Elongation factor P-like protein	bi	1	1193	fig|680.270.peg.1193	100	Elongation factor P-like protein
1	706	107	fig|680.272.peg.706	dsDNA mimic protein, highly acidic	bi	1	1192	fig|680.270.peg.1192	100	dsDNA mimic protein, highly acidic
1	707	313	fig|680.272.peg.707	LSU rRNA pseudouridine(2605) synthase (EC 5.4.99.22)	bi	1	1191	fig|680.270.peg.1191	100	LSU rRNA pseudouridine(2605) synthase (EC 5.4.99.22)
1	708	237	fig|680.272.peg.708	hypothetical protein	bi	1	1190	fig|680.270.peg.1190	100	hypothetical protein
1	709	207	fig|680.272.peg.709	YciO protein, TsaC/YrdC paralog	bi	1	1189	fig|680.270.peg.1189	100	YciO protein, TsaC/YrdC paralog
1	710	293	fig|680.272.peg.710	FIG00031715: Predicted metal-dependent phosphoesterases (PHP family)	bi	1	1188	fig|680.270.peg.1188	100	FIG00031715: Predicted metal-dependent phosphoesterases (PHP family)
1	711	42	fig|680.272.peg.711	hypothetical protein	bi	1	1187	fig|680.270.peg.1187	100	hypothetical protein
1	712	522	fig|680.272.peg.712	Anthranilate synthase, aminase component (EC 4.1.3.27)	bi	1	1186	fig|680.270.peg.1186	100	Anthranilate synthase, aminase component (EC 4.1.3.27)
1	713	203	fig|680.272.peg.713	Anthranilate synthase, amidotransferase component (EC 4.1.3.27)	bi	1	1185	fig|680.270.peg.1185	100	Anthranilate synthase, amidotransferase component (EC 4.1.3.27)
1	714	337	fig|680.272.peg.714	Anthranilate phosphoribosyltransferase (EC 2.4.2.18)	bi	1	1184	fig|680.270.peg.1184	100	Anthranilate phosphoribosyltransferase (EC 2.4.2.18)
1	715	480	fig|680.272.peg.715	Indole-3-glycerol phosphate synthase (EC 4.1.1.48) / Phosphoribosylanthranilate isomerase (EC 5.3.1.24)	bi	1	1183	fig|680.270.peg.1183	100	Indole-3-glycerol phosphate synthase (EC 4.1.1.48) / Phosphoribosylanthranilate isomerase (EC 5.3.1.24)
1	716	397	fig|680.272.peg.716	Tryptophan synthase beta chain (EC 4.2.1.20)	bi	1	1182	fig|680.270.peg.1182	100	Tryptophan synthase beta chain (EC 4.2.1.20)
1	717	269	fig|680.272.peg.717	Tryptophan synthase alpha chain (EC 4.2.1.20)	bi	1	1181	fig|680.270.peg.1181	100	Tryptophan synthase alpha chain (EC 4.2.1.20)
1	718	418	fig|680.272.peg.718	Proton/glutamate symporter @ Sodium/glutamate symporter	bi	1	1180	fig|680.270.peg.1180	100	Proton/glutamate symporter @ Sodium/glutamate symporter
1	719	400	fig|680.272.peg.719	N-(3-hydroxybutanoyl)-L- homoserine lactone synthase LuxM	bi	1	1179	fig|680.270.peg.1179	100	N-(3-hydroxybutanoyl)-L- homoserine lactone synthase LuxM
1	720	850	fig|680.272.peg.720	Autoinducer 1 sensor kinase/phosphatase LuxN (EC 2.7.3.-) (EC 3.1.3.-)	bi	1	1178	fig|680.270.peg.1178	100	Autoinducer 1 sensor kinase/phosphatase LuxN (EC 2.7.3.-) (EC 3.1.3.-)
1	721	81	fig|680.272.peg.721	Mu-like prophage protein gp16	bi	1	1177	fig|680.270.peg.1177	100	Mu-like prophage protein gp16
1	722	191	fig|680.272.peg.722	Intracellular septation protein IspA	bi	1	1176	fig|680.270.peg.1176	100	Intracellular septation protein IspA
1	723	132	fig|680.272.peg.723	Acyl-CoA thioesterase YciA, involved in membrane biogenesis	bi	1	1175	fig|680.270.peg.1175	100	Acyl-CoA thioesterase YciA, involved in membrane biogenesis
1	724	99	fig|680.272.peg.724	YciL protein	bi	1	1174	fig|680.270.peg.1174	100	YciL protein
1	725	134	fig|680.272.peg.725	hypothetical protein	bi	1	1173	fig|680.270.peg.1173	100	hypothetical protein
1	726	761	fig|680.272.peg.726	5-methyltetrahydropteroyltriglutamate--homocysteine methyltransferase (EC 2.1.1.14)	bi	1	1172	fig|680.270.peg.1172	100	5-methyltetrahydropteroyltriglutamate--homocysteine methyltransferase (EC 2.1.1.14)
1	727	304	fig|680.272.peg.727	Transcriptional activator MetR	bi	1	1171	fig|680.270.peg.1171	100	Transcriptional activator MetR
1	728	67	fig|680.272.peg.728	Uncharacterized protein VC1707	bi	1	1170	fig|680.270.peg.1170	100	Uncharacterized protein VC1707
1	729	229	fig|680.272.peg.729	hypothetical protein	bi	1	1169	fig|680.270.peg.1169	100	hypothetical protein
1	730	819	fig|680.272.peg.730	GGDEF domain protein	bi	1	1167	fig|680.270.peg.1167	100	GGDEF domain protein
1	731	780	fig|680.272.peg.731	UPF0313 [4Fe-4S] protein YgiQ	bi	1	1166	fig|680.270.peg.1166	100	UPF0313 [4Fe-4S] protein YgiQ
1	732	41	fig|680.272.peg.732	Ribonuclease Z (EC 3.1.26.11)	bi	1	1165	fig|680.270.peg.1165	100	Ribonuclease Z (EC 3.1.26.11)
1	733	1169	fig|680.272.peg.733	Virulence factor VasX	bi	1	1164	fig|680.270.peg.1164	100	Virulence factor VasX
1	734	316	fig|680.272.peg.734	Antitoxin TsiV2 to VasX	bi	1	1163	fig|680.270.peg.1163	100	Antitoxin TsiV2 to VasX
1	735	320	fig|680.272.peg.735	Antitoxin TsiV2 to VasX	bi	1	1162	fig|680.270.peg.1162	100	Antitoxin TsiV2 to VasX
1	736	441	fig|680.272.peg.736	Pyridine nucleotide-disulfide oxidoreductase; NADH dehydrogenase (EC 1.6.99.3)	bi	1	1161	fig|680.270.peg.1161	100	Pyridine nucleotide-disulfide oxidoreductase; NADH dehydrogenase (EC 1.6.99.3)
1	737	469	fig|680.272.peg.737	L-cystine uptake protein TcyP, sodium:anion symporter family	bi	1	1160	fig|680.270.peg.1160	100	L-cystine uptake protein TcyP, sodium:anion symporter family
1	738	128	fig|680.272.peg.738	RidA/YER057c/UK114 superfamily protein	bi	1	1159	fig|680.270.peg.1159	100	RidA/YER057c/UK114 superfamily protein
1	739	223	fig|680.272.peg.739	YheO-like PAS domain	bi	1	1158	fig|680.270.peg.1158	100	YheO-like PAS domain
1	740	38	fig|680.272.peg.740	hypothetical protein	bi	1	1157	fig|680.270.peg.1157	100	hypothetical protein
1	741	620	fig|680.272.peg.741	Vibriolysin, extracellular zinc protease (EC 3.4.24.25) @ Pseudolysin, extracellular zinc protease (EC 3.4.24.26)	bi	1	1156	fig|680.270.peg.1156	100	Vibriolysin, extracellular zinc protease (EC 3.4.24.25) @ Pseudolysin, extracellular zinc protease (EC 3.4.24.26)
1	742	272	fig|680.272.peg.742	dioxygenase, TauD/TfdA family	bi	1	1155	fig|680.270.peg.1155	100	dioxygenase, TauD/TfdA family
1	743	1148	fig|680.272.peg.743	hypothetical protein	bi	1	1154	fig|680.270.peg.1154	100	hypothetical protein
1	744	284	fig|680.272.peg.744	hypothetical protein	bi	1	1153	fig|680.270.peg.1153	100	hypothetical protein
1	745	699	fig|680.272.peg.745	Methyl-accepting chemotaxis sensor/transducer protein	bi	1	1152	fig|680.270.peg.1152	100	Methyl-accepting chemotaxis sensor/transducer protein
1	746	135	fig|680.272.peg.746	hypothetical protein	bi	1	1151	fig|680.270.peg.1151	100	hypothetical protein
1	747	469	fig|680.272.peg.747	Uncharacterized integral membrane, glycosyltransferase	bi	1	1150	fig|680.270.peg.1150	100	Uncharacterized integral membrane, glycosyltransferase
1	748	347	fig|680.272.peg.748	Polymyxin resistance protein ArnC, glycosyl transferase (EC 2.4.-.-)	bi	1	1149	fig|680.270.peg.1149	100	Polymyxin resistance protein ArnC, glycosyl transferase (EC 2.4.-.-)
1	749	226	fig|680.272.peg.749	Two-component transcriptional response regulator, OmpR family	bi	1	1148	fig|680.270.peg.1148	100	Two-component transcriptional response regulator, OmpR family
1	750	433	fig|680.272.peg.750	Two-component system sensor histidine kinase	bi	1	1147	fig|680.270.peg.1147	100	Two-component system sensor histidine kinase
1	751	396	fig|680.272.peg.751	Leucine-rich-repeat protein	bi	1	1145	fig|680.270.peg.1145	100	Leucine-rich-repeat protein
1	752	299	fig|680.272.peg.752	pyridoxal phosphate-dependent deaminase, putative	bi	1	1144	fig|680.270.peg.1144	100	pyridoxal phosphate-dependent deaminase, putative
1	753	452	fig|680.272.peg.753	hypothetical protein	bi	1	1143	fig|680.270.peg.1143	100	hypothetical protein
1	754	480	fig|680.272.peg.754	hypothetical protein	bi	1	1142	fig|680.270.peg.1142	100	hypothetical protein
1	755	181	fig|680.272.peg.755	Isochorismatase (EC 3.3.2.1)	bi	1	1141	fig|680.270.peg.1141	100	Isochorismatase (EC 3.3.2.1)
1	756	287	fig|680.272.peg.756	Transcriptional regulator, LysR family	bi	1	1140	fig|680.270.peg.1140	100	Transcriptional regulator, LysR family
1	757	355	fig|680.272.peg.757	Multidrug resistance efflux pump	bi	1	1139	fig|680.270.peg.1139	100	Multidrug resistance efflux pump
1	758	340	fig|680.272.peg.758	Uncharacterized MFS-type transporter	bi	1	1138	fig|680.270.peg.1138	100	Uncharacterized MFS-type transporter
1	759	343	fig|680.272.peg.759	5-methyltetrahydropteroyltriglutamate--homocysteine methyltransferase (EC 2.1.1.14)	bi	1	1137	fig|680.270.peg.1137	100	5-methyltetrahydropteroyltriglutamate--homocysteine methyltransferase (EC 2.1.1.14)
1	760	325	fig|680.272.peg.760	hypothetical protein	bi	1	1136	fig|680.270.peg.1136	100	hypothetical protein
1	761	39	fig|680.272.peg.761	hypothetical protein	bi	1	1135	fig|680.270.peg.1135	100	hypothetical protein
1	762	150	fig|680.272.peg.762	hypothetical protein	bi	1	1134	fig|680.270.peg.1134	100	hypothetical protein
1	763	496	fig|680.272.peg.763	Inositol polyphosphate related phosphatase	bi	1	1133	fig|680.270.peg.1133	100	Inositol polyphosphate related phosphatase
1	764	205	fig|680.272.peg.764	cd06127 DEDDh DNA polymerase III 3'-5' exonuclease domain	bi	1	1132	fig|680.270.peg.1132	100	cd06127 DEDDh DNA polymerase III 3'-5' exonuclease domain
1	765	143	fig|680.272.peg.765	Type III secretion chaperone protein for YopT (SycT)	bi	1	1131	fig|680.270.peg.1131	100	Type III secretion chaperone protein for YopT (SycT)
1	766	328	fig|680.272.peg.766	Type III secretion injected virulence protein (EC 3.4.22.-,YopT,cysteine protease,depolymerizes actin filaments of cytoskeleton,causes cytotoxicity)	bi	1	1130	fig|680.270.peg.1130	100	Type III secretion injected virulence protein (EC 3.4.22.-,YopT,cysteine protease,depolymerizes actin filaments of cytoskeleton,causes cytotoxicity)
1	767	231	fig|680.272.peg.767	ABC-type antimicrobial peptide transport system, ATPase component	bi	1	1129	fig|680.270.peg.1129	100	ABC-type antimicrobial peptide transport system, ATPase component
1	768	428	fig|680.272.peg.768	ABC-type antimicrobial peptide transport system, permease component	bi	1	1128	fig|680.270.peg.1128	100	ABC-type antimicrobial peptide transport system, permease component
1	769	415	fig|680.272.peg.769	ABC-type antimicrobial peptide transport system, permease component	bi	1	1127	fig|680.270.peg.1127	100	ABC-type antimicrobial peptide transport system, permease component
1	770	424	fig|680.272.peg.770	Type I secretion outer membrane protein, TolC family	bi	1	1126	fig|680.270.peg.1126	100	Type I secretion outer membrane protein, TolC family
1	771	379	fig|680.272.peg.771	ABC transporter, RND-adapter-like protein	bi	1	1125	fig|680.270.peg.1125	100	ABC transporter, RND-adapter-like protein
1	772	283	fig|680.272.peg.772	Metal-dependent hydrolase	bi	1	1124	fig|680.270.peg.1124	100	Metal-dependent hydrolase
1	773	378	fig|680.272.peg.773	hypothetical protein	bi	1	1123	fig|680.270.peg.1123	100	hypothetical protein
1	774	175	fig|680.272.peg.774	Acetyltransferase, GNAT family	bi	1	1122	fig|680.270.peg.1122	100	Acetyltransferase, GNAT family
1	775	257	fig|680.272.peg.775	Phospholipase A1 (EC 3.1.1.32) (EC 3.1.1.4) @ Outer membrane phospholipase A	bi	1	1121	fig|680.270.peg.1121	100	Phospholipase A1 (EC 3.1.1.32) (EC 3.1.1.4) @ Outer membrane phospholipase A
1	776	252	fig|680.272.peg.776	SAM-dependent methyltransferase	bi	1	1120	fig|680.270.peg.1120	100	SAM-dependent methyltransferase
1	777	210	fig|680.272.peg.777	hypothetical protein	bi	1	1119	fig|680.270.peg.1119	100	hypothetical protein
1	778	171	fig|680.272.peg.778	Membrane protein, suppressor for copper-sensitivity ScsD	bi	1	1118	fig|680.270.peg.1118	100	Membrane protein, suppressor for copper-sensitivity ScsD
1	779	704	fig|680.272.peg.779	Membrane protein, suppressor for copper-sensitivity ScsB	bi	1	1117	fig|680.270.peg.1117	100	Membrane protein, suppressor for copper-sensitivity ScsB
1	780	145	fig|680.272.peg.780	Suppression of copper sensitivity: putative copper binding protein ScsA	bi	1	1116	fig|680.270.peg.1116	100	Suppression of copper sensitivity: putative copper binding protein ScsA
1	781	302	fig|680.272.peg.781	Transcriptional regulator, LysR family	bi	1	1115	fig|680.270.peg.1115	100	Transcriptional regulator, LysR family
1	782	1030	fig|680.272.peg.782	ABC-type amino acid transport/signal transduction system, periplasmic component/domain	bi	1	1114	fig|680.270.peg.1114	100	ABC-type amino acid transport/signal transduction system, periplasmic component/domain
1	783	460	fig|680.272.peg.783	Melibiose carrier protein, Na+/melibiose symporter	bi	1	1113	fig|680.270.peg.1113	100	Melibiose carrier protein, Na+/melibiose symporter
1	784	706	fig|680.272.peg.784	alpha-galactosidase (EC 3.2.1.22)	bi	1	1112	fig|680.270.peg.1112	100	alpha-galactosidase (EC 3.2.1.22)
1	785	46	fig|680.272.peg.785	hypothetical protein	bi	1	1111	fig|680.270.peg.1111	100	hypothetical protein
1	786	414	fig|680.272.peg.786	Maltoporin (maltose/maltodextrin high-affinity receptor, phage lambda receptor protein)	bi	1	1110	fig|680.270.peg.1110	100	Maltoporin (maltose/maltodextrin high-affinity receptor, phage lambda receptor protein)
1	787	292	fig|680.272.peg.787	hypothetical protein	bi	1	1109	fig|680.270.peg.1109	100	hypothetical protein
1	788	1031	fig|680.272.peg.788	beta-galactosidase (EC 3.2.1.23)	bi	1	1108	fig|680.270.peg.1108	100	beta-galactosidase (EC 3.2.1.23)
1	789	335	fig|680.272.peg.789	Galactose operon repressor, GalR-LacI family of transcriptional regulators	bi	1	1107	fig|680.270.peg.1107	100	Galactose operon repressor, GalR-LacI family of transcriptional regulators
1	790	427	fig|680.272.peg.790	Paraquat-inducible protein A	bi	1	1106	fig|680.270.peg.1106	99.77	Paraquat-inducible protein A
1	791	549	fig|680.272.peg.791	Paraquat-inducible protein B	bi	1	1105	fig|680.270.peg.1105	100	Paraquat-inducible protein B
1	792	190	fig|680.272.peg.792	putative lipoprotein	bi	1	1104	fig|680.270.peg.1104	100	putative lipoprotein
1	793	161	fig|680.272.peg.793	hypothetical protein	bi	1	1103	fig|680.270.peg.1103	100	hypothetical protein
1	794	80	fig|680.272.peg.794	hypothetical protein	bi	1	1102	fig|680.270.peg.1102	100	hypothetical protein
1	795	616	fig|680.272.peg.795	ABC transporter, substrate-binding protein (cluster 5, nickel/peptides/opines)	bi	1	1101	fig|680.270.peg.1101	100	ABC transporter, substrate-binding protein (cluster 5, nickel/peptides/opines)
1	796	234	fig|680.272.peg.796	Orotidine 5'-phosphate decarboxylase (EC 4.1.1.23)	bi	1	1100	fig|680.270.peg.1100	100	Orotidine 5'-phosphate decarboxylase (EC 4.1.1.23)
1	797	392	fig|680.272.peg.797	Lipopolysaccharide assembly protein LapB	bi	1	1099	fig|680.270.peg.1099	100	Lipopolysaccharide assembly protein LapB
1	798	98	fig|680.272.peg.798	Inner membrane protein yciS	bi	1	1098	fig|680.270.peg.1098	100	Inner membrane protein yciS
1	799	95	fig|680.272.peg.799	Integration host factor beta subunit	bi	1	1097	fig|680.270.peg.1097	100	Integration host factor beta subunit
1	800	557	fig|680.272.peg.800	SSU ribosomal protein S1p	bi	1	1096	fig|680.270.peg.1096	100	SSU ribosomal protein S1p
1	801	227	fig|680.272.peg.801	Cytidylate kinase (EC 2.7.4.25)	bi	1	1095	fig|680.270.peg.1095	100	Cytidylate kinase (EC 2.7.4.25)
1	802	41	fig|680.272.peg.802	hypothetical protein	-				0
1	803	354	fig|680.272.peg.803	Possible protease sohB (EC 3.4.21.-)	bi	1	1094	fig|680.270.peg.1094	100	Possible protease sohB (EC 3.4.21.-)
1	804	38	fig|680.272.peg.804	hypothetical protein	bi	1	1093	fig|680.270.peg.1093	100	hypothetical protein
1	805	249	fig|680.272.peg.805	Putative oxidoreductase	bi	1	1092	fig|680.270.peg.1092	100	Putative oxidoreductase
1	806	231	fig|680.272.peg.806	RecA/RadA recombinase	bi	1	1091	fig|680.270.peg.1091	100	RecA/RadA recombinase
1	807	468	fig|680.272.peg.807	Nucleotidyltransferase/DNA polymerase involved in DNA repair	bi	1	1090	fig|680.270.peg.1090	100	Nucleotidyltransferase/DNA polymerase involved in DNA repair
1	808	1025	fig|680.272.peg.808	Error-prone repair homolog of DNA polymerase III alpha subunit (EC 2.7.7.7)	bi	1	1089	fig|680.270.peg.1089	100	Error-prone repair homolog of DNA polymerase III alpha subunit (EC 2.7.7.7)
1	809	442	fig|680.272.peg.809	Transposase InsG for insertion sequence element IS4	uni	1	1088	fig|680.270.peg.1088	100	Transposase InsG for insertion sequence element IS4
1	810	314	fig|680.272.peg.810	Chemotaxis protein CheV (EC 2.7.3.-)	bi	1	1087	fig|680.270.peg.1087	100	Chemotaxis protein CheV (EC 2.7.3.-)
1	811	406	fig|680.272.peg.811	Mlc, transcriptional repressor of MalT (the transcriptional activator of maltose regulon) and manXYZ operon	bi	1	1086	fig|680.270.peg.1086	100	Mlc, transcriptional repressor of MalT (the transcriptional activator of maltose regulon) and manXYZ operon
1	812	481	fig|680.272.peg.812	Pyruvate kinase (EC 2.7.1.40)	bi	1	1085	fig|680.270.peg.1085	100	Pyruvate kinase (EC 2.7.1.40)
1	813	113	fig|680.272.peg.813	hypothetical protein	bi	1	1084	fig|680.270.peg.1084	100	hypothetical protein
1	814	254	fig|680.272.peg.814	hypothetical protein	bi	1	1083	fig|680.270.peg.1083	100	hypothetical protein
1	815	413	fig|680.272.peg.815	Mobile element protein	-				0
1	816	66	fig|680.272.peg.816	hypothetical protein	bi	1	1081	fig|680.270.peg.1081	100	hypothetical protein
1	817	550	fig|680.272.peg.817	Carboxylesterase, type B	bi	1	1080	fig|680.270.peg.1080	100	Carboxylesterase, type B
1	818	862	fig|680.272.peg.818	hypothetical protein	bi	1	1079	fig|680.270.peg.1079	100	hypothetical protein
1	819	300	fig|680.272.peg.819	hypothetical protein	bi	1	1078	fig|680.270.peg.1078	100	hypothetical protein
1	820	245	fig|680.272.peg.820	hypothetical protein	bi	1	1077	fig|680.270.peg.1077	100	hypothetical protein
1	821	746	fig|680.272.peg.821	Putative adhesin	bi	1	1076	fig|680.270.peg.1076	100	Putative adhesin
1	822	377	fig|680.272.peg.822	Predicted esterase of the alpha-beta hydrolase superfamily	bi	1	1075	fig|680.270.peg.1075	100	Predicted esterase of the alpha-beta hydrolase superfamily
1	823	39	fig|680.272.peg.823	FIG01200677: hypothetical protein	bi	1	1074	fig|680.270.peg.1074	100	FIG01200677: hypothetical protein
1	824	197	fig|680.272.peg.824	FIG01200153: hypothetical protein	bi	1	1073	fig|680.270.peg.1073	100	FIG01200153: hypothetical protein
1	825	487	fig|680.272.peg.825	Sodium-dependent transporter, SNF family	bi	1	1072	fig|680.270.peg.1072	100	Sodium-dependent transporter, SNF family
1	826	33	fig|680.272.peg.826	hypothetical protein	bi	1	1071	fig|680.270.peg.1071	100	hypothetical protein
1	827	134	fig|680.272.peg.827	hypothetical protein	bi	1	1070	fig|680.270.peg.1070	100	hypothetical protein
1	828	477	fig|680.272.peg.828	PTS system, glucose-specific IIC component / PTS system, glucose-specific IIB component (EC 2.7.1.199)	bi	1	1069	fig|680.270.peg.1069	100	PTS system, glucose-specific IIC component / PTS system, glucose-specific IIB component (EC 2.7.1.199)
1	829	256	fig|680.272.peg.829	Uncharacterized metal-dependent hydrolase YcfH	bi	1	1068	fig|680.270.peg.1068	100	Uncharacterized metal-dependent hydrolase YcfH
1	830	321	fig|680.272.peg.830	DNA polymerase III delta prime subunit (EC 2.7.7.7)	bi	1	1067	fig|680.270.peg.1067	100	DNA polymerase III delta prime subunit (EC 2.7.7.7)
1	831	211	fig|680.272.peg.831	Thymidylate kinase (EC 2.7.4.9)	bi	1	1066	fig|680.270.peg.1066	100	Thymidylate kinase (EC 2.7.4.9)
1	832	339	fig|680.272.peg.832	Murein endolytic transglycosylase MltG	bi	1	1065	fig|680.270.peg.1065	100	Murein endolytic transglycosylase MltG
1	833	272	fig|680.272.peg.833	Aminodeoxychorismate lyase (EC 4.1.3.38)	bi	1	1064	fig|680.270.peg.1064	100	Aminodeoxychorismate lyase (EC 4.1.3.38)
1	834	416	fig|680.272.peg.834	3-oxoacyl-[acyl-carrier-protein] synthase, KASII (EC 2.3.1.179)	bi	1	1063	fig|680.270.peg.1063	100	3-oxoacyl-[acyl-carrier-protein] synthase, KASII (EC 2.3.1.179)
1	835	78	fig|680.272.peg.835	Acyl carrier protein	bi	1	1062	fig|680.270.peg.1062	100	Acyl carrier protein
1	836	246	fig|680.272.peg.836	3-oxoacyl-[acyl-carrier protein] reductase (EC 1.1.1.100), FadG	bi	1	1061	fig|680.270.peg.1061	100	3-oxoacyl-[acyl-carrier protein] reductase (EC 1.1.1.100), FadG
1	837	308	fig|680.272.peg.837	Malonyl CoA-acyl carrier protein transacylase (EC 2.3.1.39)	bi	1	1060	fig|680.270.peg.1060	100	Malonyl CoA-acyl carrier protein transacylase (EC 2.3.1.39)
1	838	317	fig|680.272.peg.838	3-oxoacyl-[acyl-carrier-protein] synthase, KASIII (EC 2.3.1.180)	bi	1	1059	fig|680.270.peg.1059	100	3-oxoacyl-[acyl-carrier-protein] synthase, KASIII (EC 2.3.1.180)
1	839	342	fig|680.272.peg.839	Phosphate:acyl-ACP acyltransferase PlsX (EC 2.3.1.n2)	bi	1	1058	fig|680.270.peg.1058	100	Phosphate:acyl-ACP acyltransferase PlsX (EC 2.3.1.n2)
1	840	57	fig|680.272.peg.840	LSU ribosomal protein L32p @ LSU ribosomal protein L32p, zinc-independent	bi	1	1057	fig|680.270.peg.1057	100	LSU ribosomal protein L32p @ LSU ribosomal protein L32p, zinc-independent
1	841	175	fig|680.272.peg.841	FIG01269488: protein, clustered with ribosomal protein L32p	bi	1	1056	fig|680.270.peg.1056	100	FIG01269488: protein, clustered with ribosomal protein L32p
1	842	194	fig|680.272.peg.842	Maf-like protein YceF	bi	1	1055	fig|680.270.peg.1055	100	Maf-like protein YceF
1	843	315	fig|680.272.peg.843	LSU rRNA pseudouridine(955/2504/2580) synthase (EC 5.4.99.24)	bi	1	1054	fig|680.270.peg.1054	100	LSU rRNA pseudouridine(955/2504/2580) synthase (EC 5.4.99.24)
1	844	47	fig|680.272.peg.844	hypothetical protein	bi	1	1053	fig|680.270.peg.1053	100	hypothetical protein
1	845	1032	fig|680.272.peg.845	Ribonuclease E (EC 3.1.26.12)	bi	1	1052	fig|680.270.peg.1052	100	Ribonuclease E (EC 3.1.26.12)
1	846	520	fig|680.272.peg.846	Sulfate permease	bi	1	1051	fig|680.270.peg.1051	100	Sulfate permease
1	847	150	fig|680.272.peg.847	Low molecular weight protein tyrosine phosphatase (EC 3.1.3.48)	bi	1	1050	fig|680.270.peg.1050	100	Low molecular weight protein tyrosine phosphatase (EC 3.1.3.48)
1	848	202	fig|680.272.peg.848	Cob(I)alamin adenosyltransferase (EC 2.5.1.17)	bi	1	1049	fig|680.270.peg.1049	100	Cob(I)alamin adenosyltransferase (EC 2.5.1.17)
1	849	696	fig|680.272.peg.849	AsmA protein	bi	1	1048	fig|680.270.peg.1048	100	AsmA protein
1	850	214	fig|680.272.peg.850	Uridine kinase (EC 2.7.1.48)	bi	1	1047	fig|680.270.peg.1047	100	Uridine kinase (EC 2.7.1.48)
1	851	359	fig|680.272.peg.851	[4Fe-4S] cluster assembly scaffold protein Mrp (=ApbC)	bi	1	1046	fig|680.270.peg.1046	100	[4Fe-4S] cluster assembly scaffold protein Mrp (=ApbC)
1	852	687	fig|680.272.peg.852	Methionyl-tRNA synthetase (EC 6.1.1.10)	bi	1	1045	fig|680.270.peg.1045	100	Methionyl-tRNA synthetase (EC 6.1.1.10)
1	853	269	fig|680.272.peg.853	hypothetical protein	bi	1	1044	fig|680.270.peg.1044	100	hypothetical protein
1	854	280	fig|680.272.peg.854	Transcriptional regulator for fatty acid degradation FadR, GntR family	bi	1	1043	fig|680.270.peg.1043	100	Transcriptional regulator for fatty acid degradation FadR, GntR family
1	855	529	fig|680.272.peg.855	Na+/H+ antiporter NhaB	bi	1	1042	fig|680.270.peg.1042	100	Na+/H+ antiporter NhaB
1	856	179	fig|680.272.peg.856	Periplasmic thiol:disulfide oxidoreductase DsbB, required for DsbA reoxidation	bi	1	1041	fig|680.270.peg.1041	100	Periplasmic thiol:disulfide oxidoreductase DsbB, required for DsbA reoxidation
1	857	203	fig|680.272.peg.857	Protein of unknown function VC1106	bi	1	1040	fig|680.270.peg.1040	100	Protein of unknown function VC1106
1	858	38	fig|680.272.peg.858	FIG01205351: hypothetical protein	bi	1	1039	fig|680.270.peg.1039	100	FIG01205351: hypothetical protein
1	859	320	fig|680.272.peg.859	tRNA-dihydrouridine(16) synthase	bi	1	1038	fig|680.270.peg.1038	100	tRNA-dihydrouridine(16) synthase
1	860	487	fig|680.272.peg.860	Diguanylate cyclase/phosphodiesterase domain 1	bi	1	1037	fig|680.270.peg.1037	100	Diguanylate cyclase/phosphodiesterase domain 1
1	861	609	fig|680.272.peg.861	Maltodextrin glucosidase (EC 3.2.1.20)	bi	1	1035	fig|680.270.peg.1035	100	Maltodextrin glucosidase (EC 3.2.1.20)
1	862	265	fig|680.272.peg.862	ABC transporter, ATP-binding protein (cluster 15, trp?)	bi	1	1034	fig|680.270.peg.1034	100	ABC transporter, ATP-binding protein (cluster 15, trp?)
1	863	312	fig|680.272.peg.863	ABC transporter, permease protein (cluster 15, trp?)	bi	1	1033	fig|680.270.peg.1033	100	ABC transporter, permease protein (cluster 15, trp?)
1	864	322	fig|680.272.peg.864	ABC transporter, substrate-binding protein (cluster 15, trp?)	bi	1	1032	fig|680.270.peg.1032	100	ABC transporter, substrate-binding protein (cluster 15, trp?)
1	865	151	fig|680.272.peg.865	UPF0208 membrane protein YfbV	bi	1	1031	fig|680.270.peg.1031	100	UPF0208 membrane protein YfbV
1	866	399	fig|680.272.peg.866	Acetate kinase (EC 2.7.2.1)	bi	1	1030	fig|680.270.peg.1030	100	Acetate kinase (EC 2.7.2.1)
1	867	722	fig|680.272.peg.867	BioD-like N-terminal domain / Phosphate acetyltransferase (EC 2.3.1.8)	bi	1	1029	fig|680.270.peg.1029	100	BioD-like N-terminal domain / Phosphate acetyltransferase (EC 2.3.1.8)
1	868	315	fig|680.272.peg.868	Glutathione S-transferase, omega (EC 2.5.1.18)	bi	1	1028	fig|680.270.peg.1028	100	Glutathione S-transferase, omega (EC 2.5.1.18)
1	869	331	fig|680.272.peg.869	Oligopeptide ABC transporter, ATP-binding protein OppF (TC 3.A.1.5.1)	bi	1	1027	fig|680.270.peg.1027	100	Oligopeptide ABC transporter, ATP-binding protein OppF (TC 3.A.1.5.1)
1	870	324	fig|680.272.peg.870	Oligopeptide ABC transporter, ATP-binding protein OppD (TC 3.A.1.5.1)	bi	1	1026	fig|680.270.peg.1026	100	Oligopeptide ABC transporter, ATP-binding protein OppD (TC 3.A.1.5.1)
1	871	301	fig|680.272.peg.871	Oligopeptide ABC transporter, permease protein OppC (TC 3.A.1.5.1)	bi	1	1025	fig|680.270.peg.1025	100	Oligopeptide ABC transporter, permease protein OppC (TC 3.A.1.5.1)
1	872	307	fig|680.272.peg.872	Oligopeptide ABC transporter, permease protein OppB (TC 3.A.1.5.1)	bi	1	1024	fig|680.270.peg.1024	100	Oligopeptide ABC transporter, permease protein OppB (TC 3.A.1.5.1)
1	873	544	fig|680.272.peg.873	Oligopeptide ABC transporter, substrate-binding protein OppA (TC 3.A.1.5.1)	bi	1	1023	fig|680.270.peg.1023	100	Oligopeptide ABC transporter, substrate-binding protein OppA (TC 3.A.1.5.1)
1	874	152	fig|680.272.peg.874	Molybdopterin synthase catalytic subunit MoaE (EC 2.8.1.12)	bi	1	1022	fig|680.270.peg.1022	100	Molybdopterin synthase catalytic subunit MoaE (EC 2.8.1.12)
1	875	86	fig|680.272.peg.875	Molybdopterin synthase sulfur carrier subunit	bi	1	1021	fig|680.270.peg.1021	100	Molybdopterin synthase sulfur carrier subunit
1	876	159	fig|680.272.peg.876	Cyclic pyranopterin monophosphate synthase (EC 4.6.1.17)	bi	1	1020	fig|680.270.peg.1020	100	Cyclic pyranopterin monophosphate synthase (EC 4.6.1.17)
1	877	171	fig|680.272.peg.877	Molybdenum cofactor biosynthesis protein MoaB	bi	1	1019	fig|680.270.peg.1019	100	Molybdenum cofactor biosynthesis protein MoaB
1	878	330	fig|680.272.peg.878	GTP 3',8-cyclase (EC 4.1.99.22)	bi	1	1018	fig|680.270.peg.1018	100	GTP 3',8-cyclase (EC 4.1.99.22)
1	879	298	fig|680.272.peg.879	FIG002813: LPPG:FO 2-phospho-L-lactate transferase like, CofD-like	bi	1	1017	fig|680.270.peg.1017	100	FIG002813: LPPG:FO 2-phospho-L-lactate transferase like, CofD-like
1	880	115	fig|680.272.peg.880	Phosphorelay protein LuxU	bi	1	1016	fig|680.270.peg.1016	100	Phosphorelay protein LuxU
1	881	465	fig|680.272.peg.881	Regulatory protein LuxO	bi	1	1015	fig|680.270.peg.1015	100	Regulatory protein LuxO
1	882	677	fig|680.272.peg.882	Excinuclease ABC subunit B	bi	1	1014	fig|680.270.peg.1014	100	Excinuclease ABC subunit B
1	883	147	fig|680.272.peg.883	FIG01203943: hypothetical protein	bi	1	1013	fig|680.270.peg.1013	100	FIG01203943: hypothetical protein
1	884	444	fig|680.272.peg.884	FIG01204680: hypothetical protein	bi	1	1012	fig|680.270.peg.1012	100	FIG01204680: hypothetical protein
1	885	401	fig|680.272.peg.885	Sphingomyelinase C precursor (EC 3.1.4.12)	bi	1	1011	fig|680.270.peg.1011	100	Sphingomyelinase C precursor (EC 3.1.4.12)
1	886	356	fig|680.272.peg.886	Mobile element protein	-				0
1	887	101	fig|680.272.peg.887	Sphingomyelinase C precursor (EC 3.1.4.12)	bi	1	1009	fig|680.270.peg.1009	100	Sphingomyelinase C precursor (EC 3.1.4.12)
1	888	156	fig|680.272.peg.888	FIG01203036: hypothetical protein	bi	1	1008	fig|680.270.peg.1008	100	FIG01203036: hypothetical protein
1	889	271	fig|680.272.peg.889	putative transcriptional regulator ToxR	bi	1	1007	fig|680.270.peg.1007	100	putative transcriptional regulator ToxR
1	890	356	fig|680.272.peg.890	Mobile element protein	-				0
1	891	62	fig|680.272.peg.891	hypothetical protein	bi	1	1005	fig|680.270.peg.1005	100	hypothetical protein
1	892	766	fig|680.272.peg.892	Pyruvate formate-lyase (EC 2.3.1.54)	bi	1	1004	fig|680.270.peg.1004	100	Pyruvate formate-lyase (EC 2.3.1.54)
1	893	42	fig|680.272.peg.893	hypothetical protein	-				0
1	894	193	fig|680.272.peg.894	Electron transport complex protein RnfA	bi	1	1003	fig|680.270.peg.1003	100	Electron transport complex protein RnfA
1	895	198	fig|680.272.peg.895	Electron transport complex protein RnfB	bi	1	1002	fig|680.270.peg.1002	100	Electron transport complex protein RnfB
1	896	951	fig|680.272.peg.896	Electron transport complex protein RnfC	bi	1	1001	fig|680.270.peg.1001	100	Electron transport complex protein RnfC
1	897	349	fig|680.272.peg.897	Electron transport complex protein RnfD	bi	1	1000	fig|680.270.peg.1000	99.71	Electron transport complex protein RnfD
1	898	213	fig|680.272.peg.898	Electron transport complex protein RnfG	bi	1	999	fig|680.270.peg.999	100	Electron transport complex protein RnfG
1	899	231	fig|680.272.peg.899	Electron transport complex protein RnfE	bi	1	998	fig|680.270.peg.998	100	Electron transport complex protein RnfE
1	900	214	fig|680.272.peg.900	Endonuclease III (EC 4.2.99.18)	bi	1	997	fig|680.270.peg.997	100	Endonuclease III (EC 4.2.99.18)
1	901	139	fig|680.272.peg.901	Lactoylglutathione lyase (EC 4.4.1.5)	bi	1	996	fig|680.270.peg.996	100	Lactoylglutathione lyase (EC 4.4.1.5)
1	902	145	fig|680.272.peg.902	FIG01199914: hypothetical protein	bi	1	995	fig|680.270.peg.995	100	FIG01199914: hypothetical protein
1	903	294	fig|680.272.peg.903	Sodium-type flagellar protein MotY	bi	1	994	fig|680.270.peg.994	100	Sodium-type flagellar protein MotY
1	904	215	fig|680.272.peg.904	Ribonuclease T	bi	1	993	fig|680.270.peg.993	100	Ribonuclease T
1	905	442	fig|680.272.peg.905	Histidine permease YuiF	bi	1	992	fig|680.270.peg.992	100	Histidine permease YuiF
1	906	444	fig|680.272.peg.906	Mobile element protein	uni	2	4200	fig|680.270.peg.4200	99.77	Mobile element protein
1	907	210	fig|680.272.peg.907	Thioredoxin	bi	1	990	fig|680.270.peg.990	100	Thioredoxin
1	908	629	fig|680.272.peg.908	methyl-accepting chemotaxis sensory transducer	bi	1	989	fig|680.270.peg.989	100	methyl-accepting chemotaxis sensory transducer
1	909	442	fig|680.272.peg.909	Transposase InsG for insertion sequence element IS4	uni	1	1088	fig|680.270.peg.1088	100	Transposase InsG for insertion sequence element IS4
1	910	117	fig|680.272.peg.910	Monothiol glutaredoxin GrxD	bi	1	987	fig|680.270.peg.987	100	Monothiol glutaredoxin GrxD
1	911	195	fig|680.272.peg.911	Superoxide dismutase [Fe] (EC 1.15.1.1)	bi	1	986	fig|680.270.peg.986	100	Superoxide dismutase [Fe] (EC 1.15.1.1)
1	912	168	fig|680.272.peg.912	Potential queD like 2	bi	1	985	fig|680.270.peg.985	100	Potential queD like 2
1	913	248	fig|680.272.peg.913	Oxidoreductase, short-chain dehydrogenase/reductase family	bi	1	984	fig|680.270.peg.984	100	Oxidoreductase, short-chain dehydrogenase/reductase family
1	914	901	fig|680.272.peg.914	Acetaldehyde dehydrogenase (EC 1.2.1.10) / Alcohol dehydrogenase (EC 1.1.1.1)	bi	1	983	fig|680.270.peg.983	100	Acetaldehyde dehydrogenase (EC 1.2.1.10) / Alcohol dehydrogenase (EC 1.1.1.1)
1	915	213	fig|680.272.peg.915	UPF0056 inner membrane protein YchE	bi	1	982	fig|680.270.peg.982	100	UPF0056 inner membrane protein YchE
1	916	283	fig|680.272.peg.916	Potassium voltage-gated channel subfamily KQT; possible potassium channel, VIC family	bi	1	981	fig|680.270.peg.981	100	Potassium voltage-gated channel subfamily KQT; possible potassium channel, VIC family
1	917	377	fig|680.272.peg.917	Aspartate-semialdehyde dehydrogenase (EC 1.2.1.11)	bi	1	980	fig|680.270.peg.980	100	Aspartate-semialdehyde dehydrogenase (EC 1.2.1.11)
1	918	479	fig|680.272.peg.918	Malate-2H(+)/Na(+)-lactate antiporter YqkI/MleN	bi	1	979	fig|680.270.peg.979	100	Malate-2H(+)/Na(+)-lactate antiporter YqkI/MleN
1	919	388	fig|680.272.peg.919	Methyl-accepting chemotaxis protein	bi	1	978	fig|680.270.peg.978	100	Methyl-accepting chemotaxis protein
1	920	450	fig|680.272.peg.920	hypothetical protein	bi	1	977	fig|680.270.peg.977	100	hypothetical protein
1	921	333	fig|680.272.peg.921	Nucleoid-associated protein NdpA	bi	1	976	fig|680.270.peg.976	100	Nucleoid-associated protein NdpA
1	922	76	fig|680.272.peg.922	UPF0352 protein YejL	bi	1	975	fig|680.270.peg.975	100	UPF0352 protein YejL
1	923	603	fig|680.272.peg.923	Inner membrane protein YejM, alkaline phosphatase superfamily	bi	1	974	fig|680.270.peg.974	100	Inner membrane protein YejM, alkaline phosphatase superfamily
1	924	332	fig|680.272.peg.924	Zn-dependent protease with chaperone function	bi	1	973	fig|680.270.peg.973	100	Zn-dependent protease with chaperone function
1	925	300	fig|680.272.peg.925	FIG018993: membrane protein	bi	1	972	fig|680.270.peg.972	100	FIG018993: membrane protein
1	926	356	fig|680.272.peg.926	Mobile element protein	-				0
1	927	107	fig|680.272.peg.927	FIG018993: membrane protein	bi	1	970	fig|680.270.peg.970	100	FIG018993: membrane protein
1	928	307	fig|680.272.peg.928	Histone deacetylase/AcuC/AphA family protein	bi	1	969	fig|680.270.peg.969	100	Histone deacetylase/AcuC/AphA family protein
1	929	40	fig|680.272.peg.929	hypothetical protein	bi	1	968	fig|680.270.peg.968	100	hypothetical protein
1	930	230	fig|680.272.peg.930	Short-chain dehydrogenase	bi	1	967	fig|680.270.peg.967	100	Short-chain dehydrogenase
1	931	69	fig|680.272.peg.931	hypothetical protein	bi	1	966	fig|680.270.peg.966	100	hypothetical protein
1	932	655	fig|680.272.peg.932	DNA topoisomerase III (EC 5.99.1.2)	bi	1	965	fig|680.270.peg.965	100	DNA topoisomerase III (EC 5.99.1.2)
1	933	183	fig|680.272.peg.933	Putative NAD(P)H nitroreductase YdjA	bi	1	964	fig|680.270.peg.964	100	Putative NAD(P)H nitroreductase YdjA
1	934	671	fig|680.272.peg.934	2,4-dienoyl-CoA reductase [NADPH] (EC 1.3.1.34)	bi	1	963	fig|680.270.peg.963	100	2,4-dienoyl-CoA reductase [NADPH] (EC 1.3.1.34)
1	935	617	fig|680.272.peg.935	Signal peptide peptidase SppA (protease 4)	bi	1	962	fig|680.270.peg.962	100	Signal peptide peptidase SppA (protease 4)
1	936	338	fig|680.272.peg.936	L-asparaginase I, cytoplasmic (EC 3.5.1.1)	bi	1	961	fig|680.270.peg.961	100	L-asparaginase I, cytoplasmic (EC 3.5.1.1)
1	937	95	fig|680.272.peg.937	hypothetical protein	bi	1	960	fig|680.270.peg.960	100	hypothetical protein
1	938	274	fig|680.272.peg.938	hypothetical protein	bi	1	959	fig|680.270.peg.959	100	hypothetical protein
1	939	138	fig|680.272.peg.939	Peptide-methionine (R)-S-oxide reductase MsrB (EC 1.8.4.12)	bi	1	958	fig|680.270.peg.958	100	Peptide-methionine (R)-S-oxide reductase MsrB (EC 1.8.4.12)
1	940	332	fig|680.272.peg.940	NAD-dependent glyceraldehyde-3-phosphate dehydrogenase (EC 1.2.1.12)	bi	1	957	fig|680.270.peg.957	100	NAD-dependent glyceraldehyde-3-phosphate dehydrogenase (EC 1.2.1.12)
1	941	295	fig|680.272.peg.941	Aldose 1-epimerase family protein YeaD	bi	1	956	fig|680.270.peg.956	100	Aldose 1-epimerase family protein YeaD
1	942	116	fig|680.272.peg.942	hypothetical protein	bi	1	955	fig|680.270.peg.955	100	hypothetical protein
1	943	323	fig|680.272.peg.943	Inosine-uridine preferring nucleoside hydrolase (EC 3.2.2.1)	bi	1	954	fig|680.270.peg.954	100	Inosine-uridine preferring nucleoside hydrolase (EC 3.2.2.1)
1	944	281	fig|680.272.peg.944	23S rRNA (guanine(745)-N(1))-methyltransferase (EC 2.1.1.187)	bi	1	953	fig|680.270.peg.953	100	23S rRNA (guanine(745)-N(1))-methyltransferase (EC 2.1.1.187)
1	945	316	fig|680.272.peg.945	Uncharacterized iron-regulated protein	bi	1	952	fig|680.270.peg.952	100	Uncharacterized iron-regulated protein
1	946	120	fig|680.272.peg.946	hypothetical protein	bi	1	951	fig|680.270.peg.951	100	hypothetical protein
1	947	633	fig|680.272.peg.947	Betaine/carnitine/choline transporter (BCCT) family	bi	1	950	fig|680.270.peg.950	100	Betaine/carnitine/choline transporter (BCCT) family
1	948	526	fig|680.272.peg.948	Alkaline phosphatase (EC 3.1.3.1)	bi	1	949	fig|680.270.peg.949	100	Alkaline phosphatase (EC 3.1.3.1)
1	949	99	fig|680.272.peg.949	hypothetical protein	bi	1	948	fig|680.270.peg.948	100	hypothetical protein
1	950	132	fig|680.272.peg.950	Lactoylglutathione lyase (EC 4.4.1.5)	bi	1	947	fig|680.270.peg.947	100	Lactoylglutathione lyase (EC 4.4.1.5)
1	951	95	fig|680.272.peg.951	hypothetical protein	bi	1	946	fig|680.270.peg.946	100	hypothetical protein
1	952	564	fig|680.272.peg.952	Small-conductance mechanosensitive channel	bi	1	945	fig|680.270.peg.945	100	Small-conductance mechanosensitive channel
1	953	465	fig|680.272.peg.953	Glutamate decarboxylase (EC 4.1.1.15)	bi	1	944	fig|680.270.peg.944	100	Glutamate decarboxylase (EC 4.1.1.15)
1	954	576	fig|680.272.peg.954	Putative transport protein	bi	1	943	fig|680.270.peg.943	100	Putative transport protein
1	955	84	fig|680.272.peg.955	UPF0410 protein	bi	1	942	fig|680.270.peg.942	100	UPF0410 protein
1	956	147	fig|680.272.peg.956	UPF0260 protein YcgN	bi	1	941	fig|680.270.peg.941	100	UPF0260 protein YcgN
1	957	83	fig|680.272.peg.957	UPF0153 protein YeiW	bi	1	940	fig|680.270.peg.940	100	UPF0153 protein YeiW
1	958	219	fig|680.272.peg.958	probable DNA-binding protein YPO0196	bi	1	939	fig|680.270.peg.939	100	probable DNA-binding protein YPO0196
1	959	426	fig|680.272.peg.959	Putative inner membrane protein	bi	1	938	fig|680.270.peg.938	100	Putative inner membrane protein
1	960	127	fig|680.272.peg.960	RidA/YER057c/UK114 superfamily protein	bi	1	937	fig|680.270.peg.937	100	RidA/YER057c/UK114 superfamily protein
1	961	442	fig|680.272.peg.961	Inner membrane transport protein YhaO	bi	1	936	fig|680.270.peg.936	100	Inner membrane transport protein YhaO
1	962	233	fig|680.272.peg.962	Aquaporin Z	bi	1	935	fig|680.270.peg.935	100	Aquaporin Z
1	963	2418	fig|680.272.peg.963	hypothetical protein	bi	1	934	fig|680.270.peg.934	100	hypothetical protein
1	964	39	fig|680.272.peg.964	hypothetical protein	bi	1	933	fig|680.270.peg.933	100	hypothetical protein
1	965	133	fig|680.272.peg.965	hypothetical protein	bi	1	932	fig|680.270.peg.932	100	hypothetical protein
1	966	164	fig|680.272.peg.966	Mobile element protein	bi	1	931	fig|680.270.peg.931	100	Mobile element protein
1	967	33	fig|680.272.peg.967	Mobile element protein	bi	1	930	fig|680.270.peg.930	100	Mobile element protein
1	968	200	fig|680.272.peg.968	Recombination protein RecR	bi	1	929	fig|680.270.peg.929	100	Recombination protein RecR
1	969	110	fig|680.272.peg.969	Nucleoid-associated protein YaaK	bi	1	928	fig|680.270.peg.928	100	Nucleoid-associated protein YaaK
1	970	727	fig|680.272.peg.970	DNA polymerase III subunits gamma and tau (EC 2.7.7.7)	bi	1	927	fig|680.270.peg.927	100	DNA polymerase III subunits gamma and tau (EC 2.7.7.7)
1	971	182	fig|680.272.peg.971	Adenine phosphoribosyltransferase (EC 2.4.2.7)	bi	1	926	fig|680.270.peg.926	100	Adenine phosphoribosyltransferase (EC 2.4.2.7)
1	972	116	fig|680.272.peg.972	Inner membrane protein YbaN	bi	1	925	fig|680.270.peg.925	100	Inner membrane protein YbaN
1	973	44	fig|680.272.peg.973	Uncharacterized protein SO_2010	bi	1	924	fig|680.270.peg.924	100	Uncharacterized protein SO_2010
1	974	369	fig|680.272.peg.974	Two-component transcriptional response regulator, LuxR family	bi	1	923	fig|680.270.peg.923	100	Two-component transcriptional response regulator, LuxR family
1	975	292	fig|680.272.peg.975	Transcriptional regulator, LysR family	bi	1	922	fig|680.270.peg.922	100	Transcriptional regulator, LysR family
1	976	505	fig|680.272.peg.976	Amidophosphoribosyltransferase (EC 2.4.2.14)	bi	1	921	fig|680.270.peg.921	100	Amidophosphoribosyltransferase (EC 2.4.2.14)
1	977	164	fig|680.272.peg.977	Colicin V production protein	bi	1	920	fig|680.270.peg.920	100	Colicin V production protein
1	978	198	fig|680.272.peg.978	Septum-associated cell division protein DedD	bi	1	919	fig|680.270.peg.919	100	Septum-associated cell division protein DedD
1	979	421	fig|680.272.peg.979	Dihydrofolate synthase (EC 6.3.2.12) @ Folylpolyglutamate synthase (EC 6.3.2.17)	bi	1	918	fig|680.270.peg.918	100	Dihydrofolate synthase (EC 6.3.2.12) @ Folylpolyglutamate synthase (EC 6.3.2.17)
1	980	309	fig|680.272.peg.980	Acetyl-coenzyme A carboxyl transferase beta chain (EC 6.4.1.2)	bi	1	917	fig|680.270.peg.917	100	Acetyl-coenzyme A carboxyl transferase beta chain (EC 6.4.1.2)
1	981	265	fig|680.272.peg.981	tRNA pseudouridine(38-40) synthase (EC 5.4.99.12)	bi	1	916	fig|680.270.peg.916	100	tRNA pseudouridine(38-40) synthase (EC 5.4.99.12)
1	982	1392	fig|680.272.peg.982	AAA ATPase	bi	1	915	fig|680.270.peg.915	100	AAA ATPase
1	983	338	fig|680.272.peg.983	Aspartate-semialdehyde dehydrogenase (EC 1.2.1.11)	bi	1	914	fig|680.270.peg.914	100	Aspartate-semialdehyde dehydrogenase (EC 1.2.1.11)
1	984	384	fig|680.272.peg.984	Erythronate-4-phosphate dehydrogenase (EC 1.1.1.290)	bi	1	913	fig|680.270.peg.913	100	Erythronate-4-phosphate dehydrogenase (EC 1.1.1.290)
1	985	404	fig|680.272.peg.985	3-oxoacyl-[acyl-carrier-protein] synthase, KASI (EC 2.3.1.41)	bi	1	912	fig|680.270.peg.912	100	3-oxoacyl-[acyl-carrier-protein] synthase, KASI (EC 2.3.1.41)
1	986	673	fig|680.272.peg.986	tRNA (5-methylaminomethyl-2-thiouridylate)-methyltransferase (EC 2.1.1.61) / FAD-dependent cmnm(5)s(2)U34 oxidoreductase	bi	1	911	fig|680.270.peg.911	100	tRNA (5-methylaminomethyl-2-thiouridylate)-methyltransferase (EC 2.1.1.61) / FAD-dependent cmnm(5)s(2)U34 oxidoreductase
1	987	175	fig|680.272.peg.987	hypothetical protein	bi	1	910	fig|680.270.peg.910	100	hypothetical protein
1	988	88	fig|680.272.peg.988	Uncharacterized protein YfcL	bi	1	909	fig|680.270.peg.909	100	Uncharacterized protein YfcL
1	989	178	fig|680.272.peg.989	Translation elongation factor P Lys34 hydroxylase	bi	1	908	fig|680.270.peg.908	100	Translation elongation factor P Lys34 hydroxylase
1	990	208	fig|680.272.peg.990	UPF0126 inner membrane protein YicG	bi	1	907	fig|680.270.peg.907	100	UPF0126 inner membrane protein YicG
1	991	362	fig|680.272.peg.991	Chorismate synthase (EC 4.2.3.5)	bi	1	906	fig|680.270.peg.906	100	Chorismate synthase (EC 4.2.3.5)
1	992	311	fig|680.272.peg.992	Ribosomal protein L3 N(5)-glutamine methyltransferase (EC 2.1.1.298)	bi	1	905	fig|680.270.peg.905	100	Ribosomal protein L3 N(5)-glutamine methyltransferase (EC 2.1.1.298)
1	993	177	fig|680.272.peg.993	UPF0115 protein YfcN	bi	1	904	fig|680.270.peg.904	100	UPF0115 protein YfcN
1	994	155	fig|680.272.peg.994	Phosphohistidine phosphatase SixA	bi	1	903	fig|680.270.peg.903	100	Phosphohistidine phosphatase SixA
1	995	926	fig|680.272.peg.995	Protease III precursor (EC 3.4.24.55)	bi	1	902	fig|680.270.peg.902	100	Protease III precursor (EC 3.4.24.55)
1	996	85	fig|680.272.peg.996	putative CG2 omega domain	bi	1	901	fig|680.270.peg.901	100	putative CG2 omega domain
1	997	705	fig|680.272.peg.997	Enoyl-CoA hydratase (EC 4.2.1.17) / Delta(3)-cis-delta(2)-trans-enoyl-CoA isomerase (EC 5.3.3.8) / 3-hydroxyacyl-CoA dehydrogenase (EC 1.1.1.35) / 3-hydroxybutyryl-CoA epimerase (EC 5.1.2.3)	bi	1	900	fig|680.270.peg.900	100	Enoyl-CoA hydratase (EC 4.2.1.17) / Delta(3)-cis-delta(2)-trans-enoyl-CoA isomerase (EC 5.3.3.8) / 3-hydroxyacyl-CoA dehydrogenase (EC 1.1.1.35) / 3-hydroxybutyryl-CoA epimerase (EC 5.1.2.3)
1	998	436	fig|680.272.peg.998	3-ketoacyl-CoA thiolase (EC 2.3.1.16)	bi	1	899	fig|680.270.peg.899	100	3-ketoacyl-CoA thiolase (EC 2.3.1.16)
1	999	188	fig|680.272.peg.999	RNA polymerase ECF-type sigma factor	bi	1	898	fig|680.270.peg.898	100	RNA polymerase ECF-type sigma factor
1	1000	245	fig|680.272.peg.1000	hypothetical protein	bi	1	897	fig|680.270.peg.897	100	hypothetical protein
1	1001	417	fig|680.272.peg.1001	Long-chain fatty acid transport protein	bi	1	896	fig|680.270.peg.896	100	Long-chain fatty acid transport protein
1	1002	430	fig|680.272.peg.1002	Long-chain fatty acid transport protein	bi	1	895	fig|680.270.peg.895	100	Long-chain fatty acid transport protein
1	1003	260	fig|680.272.peg.1003	Outer-membrane-phospholipid-binding lipoprotein MlaA	bi	1	894	fig|680.270.peg.894	100	Outer-membrane-phospholipid-binding lipoprotein MlaA
1	1004	406	fig|680.272.peg.1004	Cytochrome c heme lyase subunit CcmH	bi	1	893	fig|680.270.peg.893	100	Cytochrome c heme lyase subunit CcmH
1	1005	162	fig|680.272.peg.1005	Cytochrome c heme lyase subunit CcmL	bi	1	892	fig|680.270.peg.892	100	Cytochrome c heme lyase subunit CcmL
1	1006	185	fig|680.272.peg.1006	Cytochrome c-type biogenesis protein CcmG/DsbE, thiol:disulfide oxidoreductase	bi	1	891	fig|680.270.peg.891	100	Cytochrome c-type biogenesis protein CcmG/DsbE, thiol:disulfide oxidoreductase
1	1007	661	fig|680.272.peg.1007	Cytochrome c heme lyase subunit CcmF	bi	1	890	fig|680.270.peg.890	100	Cytochrome c heme lyase subunit CcmF
1	1008	162	fig|680.272.peg.1008	Cytochrome c-type biogenesis protein CcmE, heme chaperone	bi	1	889	fig|680.270.peg.889	100	Cytochrome c-type biogenesis protein CcmE, heme chaperone
1	1009	69	fig|680.272.peg.1009	Cytochrome c-type biogenesis protein CcmD, interacts with CcmCE	bi	1	888	fig|680.270.peg.888	100	Cytochrome c-type biogenesis protein CcmD, interacts with CcmCE
1	1010	248	fig|680.272.peg.1010	Cytochrome c-type biogenesis protein CcmC, putative heme lyase for CcmE	bi	1	887	fig|680.270.peg.887	100	Cytochrome c-type biogenesis protein CcmC, putative heme lyase for CcmE
1	1011	223	fig|680.272.peg.1011	ABC transporter involved in cytochrome c biogenesis, CcmB subunit	bi	1	886	fig|680.270.peg.886	100	ABC transporter involved in cytochrome c biogenesis, CcmB subunit
1	1012	206	fig|680.272.peg.1012	ABC transporter involved in cytochrome c biogenesis, ATPase component CcmA	bi	1	885	fig|680.270.peg.885	100	ABC transporter involved in cytochrome c biogenesis, ATPase component CcmA
1	1013	164	fig|680.272.peg.1013	ATPase involved in DNA repair	bi	1	884	fig|680.270.peg.884	100	ATPase involved in DNA repair
1	1014	165	fig|680.272.peg.1014	Positive regulator of CheA protein activity (CheW)	bi	1	883	fig|680.270.peg.883	100	Positive regulator of CheA protein activity (CheW)
1	1015	376	fig|680.272.peg.1015	CheW domain protein	bi	1	882	fig|680.270.peg.882	99.73	CheW domain protein
1	1016	260	fig|680.272.peg.1016	ParA-like protein	bi	1	881	fig|680.270.peg.881	100	ParA-like protein
1	1017	372	fig|680.272.peg.1017	Chemotaxis response regulator protein-glutamate methylesterase CheB (EC 3.1.1.61)	bi	1	880	fig|680.270.peg.880	100	Chemotaxis response regulator protein-glutamate methylesterase CheB (EC 3.1.1.61)
1	1018	749	fig|680.272.peg.1018	Signal transduction histidine kinase CheA	bi	1	879	fig|680.270.peg.879	100	Signal transduction histidine kinase CheA
1	1019	247	fig|680.272.peg.1019	Chemotaxis response - phosphatase CheZ	bi	1	878	fig|680.270.peg.878	100	Chemotaxis response - phosphatase CheZ
1	1020	127	fig|680.272.peg.1020	Chemotaxis regulator - transmits chemoreceptor signals to flagellar motor components CheY	bi	1	877	fig|680.270.peg.877	100	Chemotaxis regulator - transmits chemoreceptor signals to flagellar motor components CheY
1	1021	245	fig|680.272.peg.1021	RNA polymerase sigma factor for flagellar operon	bi	1	876	fig|680.270.peg.876	100	RNA polymerase sigma factor for flagellar operon
1	1022	296	fig|680.272.peg.1022	Flagellar synthesis regulator FleN	bi	1	875	fig|680.270.peg.875	100	Flagellar synthesis regulator FleN
1	1023	504	fig|680.272.peg.1023	Flagellar biosynthesis protein FlhF	bi	1	874	fig|680.270.peg.874	100	Flagellar biosynthesis protein FlhF
1	1024	700	fig|680.272.peg.1024	Flagellar biosynthesis protein FlhA	bi	1	873	fig|680.270.peg.873	100	Flagellar biosynthesis protein FlhA
1	1025	377	fig|680.272.peg.1025	Flagellar biosynthesis protein FlhB	bi	1	872	fig|680.270.peg.872	100	Flagellar biosynthesis protein FlhB
1	1026	261	fig|680.272.peg.1026	Flagellar biosynthesis protein FliR	bi	1	871	fig|680.270.peg.871	100	Flagellar biosynthesis protein FliR
1	1027	90	fig|680.272.peg.1027	Flagellar biosynthesis protein FliQ	bi	1	870	fig|680.270.peg.870	100	Flagellar biosynthesis protein FliQ
1	1028	281	fig|680.272.peg.1028	Flagellar biosynthesis protein FliP	bi	1	869	fig|680.270.peg.869	100	Flagellar biosynthesis protein FliP
1	1029	138	fig|680.272.peg.1029	Flagellar biosynthesis protein FliO	bi	1	868	fig|680.270.peg.868	100	Flagellar biosynthesis protein FliO
1	1030	137	fig|680.272.peg.1030	Flagellar motor switch protein FliN	bi	1	867	fig|680.270.peg.867	100	Flagellar motor switch protein FliN
1	1031	349	fig|680.272.peg.1031	Flagellar motor switch protein FliM	bi	1	866	fig|680.270.peg.866	100	Flagellar motor switch protein FliM
1	1032	167	fig|680.272.peg.1032	Flagellar basal body-associated protein FliL	bi	1	865	fig|680.270.peg.865	100	Flagellar basal body-associated protein FliL
1	1033	681	fig|680.272.peg.1033	Flagellar hook-length control protein FliK	bi	1	864	fig|680.270.peg.864	100	Flagellar hook-length control protein FliK
1	1034	41	fig|680.272.peg.1034	hypothetical protein	bi	1	863	fig|680.270.peg.863	100	hypothetical protein
1	1035	105	fig|680.272.peg.1035	hypothetical protein	bi	1	862	fig|680.270.peg.862	100	hypothetical protein
1	1036	148	fig|680.272.peg.1036	Flagellar protein FliJ	bi	1	861	fig|680.270.peg.861	100	Flagellar protein FliJ
1	1037	440	fig|680.272.peg.1037	Flagellum-specific ATP synthase FliI	bi	1	860	fig|680.270.peg.860	100	Flagellum-specific ATP synthase FliI
1	1038	267	fig|680.272.peg.1038	Flagellar assembly protein FliH	bi	1	859	fig|680.270.peg.859	100	Flagellar assembly protein FliH
1	1039	352	fig|680.272.peg.1039	Flagellar motor switch protein FliG	bi	1	858	fig|680.270.peg.858	100	Flagellar motor switch protein FliG
1	1040	581	fig|680.272.peg.1040	Flagellar M-ring protein FliF	bi	1	857	fig|680.270.peg.857	100	Flagellar M-ring protein FliF
1	1041	104	fig|680.272.peg.1041	Flagellar hook-basal body complex protein FliE	bi	1	856	fig|680.270.peg.856	100	Flagellar hook-basal body complex protein FliE
1	1042	470	fig|680.272.peg.1042	Flagellar two-component response regulator FleR	bi	1	855	fig|680.270.peg.855	100	Flagellar two-component response regulator FleR
1	1043	344	fig|680.272.peg.1043	Flagellar sensor histidine kinase FleS	bi	1	854	fig|680.270.peg.854	100	Flagellar sensor histidine kinase FleS
1	1044	489	fig|680.272.peg.1044	Flagellar regulatory protein FleQ	bi	1	853	fig|680.270.peg.853	100	Flagellar regulatory protein FleQ
1	1045	137	fig|680.272.peg.1045	Flagellar biosynthesis protein FliS	bi	1	852	fig|680.270.peg.852	100	Flagellar biosynthesis protein FliS
1	1046	102	fig|680.272.peg.1046	Polar flagellar rod protein FlaI	bi	1	851	fig|680.270.peg.851	100	Polar flagellar rod protein FlaI
1	1047	671	fig|680.272.peg.1047	Flagellar cap protein FliD	bi	1	850	fig|680.270.peg.850	100	Flagellar cap protein FliD
1	1048	143	fig|680.272.peg.1048	Flagellar protein FlaG	bi	1	849	fig|680.270.peg.849	100	Flagellar protein FlaG
1	1049	377	fig|680.272.peg.1049	Flagellin protein FlaA	bi	1	848	fig|680.270.peg.848	100	Flagellin protein FlaA
1	1050	378	fig|680.272.peg.1050	Flagellin protein FlaD	bi	1	847	fig|680.270.peg.847	100	Flagellin protein FlaD
1	1051	378	fig|680.272.peg.1051	Flagellin protein FlaF	bi	1	846	fig|680.270.peg.846	100	Flagellin protein FlaF
1	1052	301	fig|680.272.peg.1052	Predicted dye-decolorizing peroxidase (DyP), YfeX-like subgroup	bi	1	845	fig|680.270.peg.845	100	Predicted dye-decolorizing peroxidase (DyP), YfeX-like subgroup
1	1053	162	fig|680.272.peg.1053	Membrane protein	bi	1	844	fig|680.270.peg.844	100	Membrane protein
1	1054	118	fig|680.272.peg.1054	hypothetical protein	bi	1	843	fig|680.270.peg.843	100	hypothetical protein
1	1055	111	fig|680.272.peg.1055	Putative outer membrane lipoprotein	bi	1	842	fig|680.270.peg.842	100	Putative outer membrane lipoprotein
1	1056	96	fig|680.272.peg.1056	hypothetical protein	bi	1	841	fig|680.270.peg.841	100	hypothetical protein
1	1057	117	fig|680.272.peg.1057	FIG138056: a glutathione-dependent thiol reductase	bi	1	840	fig|680.270.peg.840	100	FIG138056: a glutathione-dependent thiol reductase
1	1058	379	fig|680.272.peg.1058	N-succinyl-L,L-diaminopimelate desuccinylase (EC 3.5.1.18)	bi	1	839	fig|680.270.peg.839	100	N-succinyl-L,L-diaminopimelate desuccinylase (EC 3.5.1.18)
1	1059	233	fig|680.272.peg.1059	FIG009095: D,D-carboxypeptidase family protein	bi	1	838	fig|680.270.peg.838	100	FIG009095: D,D-carboxypeptidase family protein
1	1060	68	fig|680.272.peg.1060	hypothetical protein	bi	1	837	fig|680.270.peg.837	100	hypothetical protein
1	1061	340	fig|680.272.peg.1061	Outer membrane beta-barrel assembly protein BamC	bi	1	836	fig|680.270.peg.836	100	Outer membrane beta-barrel assembly protein BamC
1	1062	293	fig|680.272.peg.1062	4-hydroxy-tetrahydrodipicolinate synthase (EC 4.3.3.7)	bi	1	835	fig|680.270.peg.835	100	4-hydroxy-tetrahydrodipicolinate synthase (EC 4.3.3.7)
1	1063	181	fig|680.272.peg.1063	Glycine cleavage system transcriptional antiactivator GcvR	bi	1	834	fig|680.270.peg.834	100	Glycine cleavage system transcriptional antiactivator GcvR
1	1064	157	fig|680.272.peg.1064	Thiol peroxidase, Bcp-type (EC 1.11.1.15)	bi	1	833	fig|680.270.peg.833	100	Thiol peroxidase, Bcp-type (EC 1.11.1.15)
1	1065	357	fig|680.272.peg.1065	Putative permease PerM (= YfgO)	bi	1	832	fig|680.270.peg.832	100	Putative permease PerM (= YfgO)
1	1066	82	fig|680.272.peg.1066	FIG028274: hypothetical protein	bi	1	831	fig|680.270.peg.831	100	FIG028274: hypothetical protein
1	1067	485	fig|680.272.peg.1067	Exported zinc metalloprotease YfgC precursor	bi	1	830	fig|680.270.peg.830	100	Exported zinc metalloprotease YfgC precursor
1	1068	117	fig|680.272.peg.1068	Uncharacterized protein YfgD, not an arsenate reductase	bi	1	829	fig|680.270.peg.829	100	Uncharacterized protein YfgD, not an arsenate reductase
1	1069	191	fig|680.272.peg.1069	Trp repressor-binding protein	bi	1	828	fig|680.270.peg.828	100	Trp repressor-binding protein
1	1070	147	fig|680.272.peg.1070	hypothetical protein	bi	1	827	fig|680.270.peg.827	100	hypothetical protein
1	1071	427	fig|680.272.peg.1071	hypothetical protein	bi	1	826	fig|680.270.peg.826	100	hypothetical protein
1	1072	418	fig|680.272.peg.1072	Uracil permease @ Uracil:proton symporter UraA	bi	1	825	fig|680.270.peg.825	100	Uracil permease @ Uracil:proton symporter UraA
1	1073	209	fig|680.272.peg.1073	Uracil phosphoribosyltransferase (EC 2.4.2.9)	bi	1	824	fig|680.270.peg.824	100	Uracil phosphoribosyltransferase (EC 2.4.2.9)
1	1074	347	fig|680.272.peg.1074	Phosphoribosylformylglycinamidine cyclo-ligase (EC 6.3.3.1)	bi	1	823	fig|680.270.peg.823	100	Phosphoribosylformylglycinamidine cyclo-ligase (EC 6.3.3.1)
1	1075	213	fig|680.272.peg.1075	Phosphoribosylglycinamide formyltransferase (EC 2.1.2.2)	bi	1	822	fig|680.270.peg.822	100	Phosphoribosylglycinamide formyltransferase (EC 2.1.2.2)
1	1076	282	fig|680.272.peg.1076	Putative glutamine amidotransferase YafJ	bi	1	821	fig|680.270.peg.821	100	Putative glutamine amidotransferase YafJ
1	1077	192	fig|680.272.peg.1077	D-sedoheptulose 7-phosphate isomerase (EC 5.3.1.28)	bi	1	820	fig|680.270.peg.820	100	D-sedoheptulose 7-phosphate isomerase (EC 5.3.1.28)
1	1078	815	fig|680.272.peg.1078	Acyl-coenzyme A dehydrogenase FadE (EC 1.3.8.-)	bi	1	819	fig|680.270.peg.819	100	Acyl-coenzyme A dehydrogenase FadE (EC 1.3.8.-)
1	1079	88	fig|680.272.peg.1079	hypothetical protein	bi	1	818	fig|680.270.peg.818	100	hypothetical protein
1	1080	137	fig|680.272.peg.1080	Attachment to host cells and virulence	bi	1	817	fig|680.270.peg.817	100	Attachment to host cells and virulence
1	1081	355	fig|680.272.peg.1081	hypothetical protein	bi	1	816	fig|680.270.peg.816	100	hypothetical protein
1	1082	182	fig|680.272.peg.1082	hypothetical protein	bi	1	815	fig|680.270.peg.815	100	hypothetical protein
1	1083	417	fig|680.272.peg.1083	FIG004599: Hypothetical protein	bi	1	814	fig|680.270.peg.814	100	FIG004599: Hypothetical protein
1	1084	239	fig|680.272.peg.1084	DNA polymerase III epsilon subunit (EC 2.7.7.7)	bi	1	813	fig|680.270.peg.813	100	DNA polymerase III epsilon subunit (EC 2.7.7.7)
1	1085	155	fig|680.272.peg.1085	Ribonuclease HI (EC 3.1.26.4)	bi	1	812	fig|680.270.peg.812	100	Ribonuclease HI (EC 3.1.26.4)
1	1086	252	fig|680.272.peg.1086	FIG005121: SAM-dependent methyltransferase (EC 2.1.1.-)	bi	1	811	fig|680.270.peg.811	100	FIG005121: SAM-dependent methyltransferase (EC 2.1.1.-)
1	1087	253	fig|680.272.peg.1087	Hydroxyacylglutathione hydrolase (EC 3.1.2.6)	bi	1	810	fig|680.270.peg.810	100	Hydroxyacylglutathione hydrolase (EC 3.1.2.6)
1	1088	529	fig|680.272.peg.1088	Membrane-bound lytic murein transglycosylase D	bi	1	809	fig|680.270.peg.809	100	Membrane-bound lytic murein transglycosylase D
1	1089	229	fig|680.272.peg.1089	FIG01199993: hypothetical protein	bi	1	808	fig|680.270.peg.808	100	FIG01199993: hypothetical protein
1	1090	282	fig|680.272.peg.1090	UPF0294 protein YafD	bi	1	807	fig|680.270.peg.807	100	UPF0294 protein YafD
1	1091	113	fig|680.272.peg.1091	Nitrogen regulatory protein P-II	bi	1	806	fig|680.270.peg.806	100	Nitrogen regulatory protein P-II
1	1092	105	fig|680.272.peg.1092	Cytochrome c553	bi	1	805	fig|680.270.peg.805	100	Cytochrome c553
1	1093	449	fig|680.272.peg.1093	tRNA(Ile)-lysidine synthetase (EC 6.3.4.19)	bi	1	804	fig|680.270.peg.804	100	tRNA(Ile)-lysidine synthetase (EC 6.3.4.19)
1	1094	320	fig|680.272.peg.1094	Acetyl-coenzyme A carboxyl transferase alpha chain (EC 6.4.1.2)	bi	1	803	fig|680.270.peg.803	100	Acetyl-coenzyme A carboxyl transferase alpha chain (EC 6.4.1.2)
1	1095	1160	fig|680.272.peg.1095	DNA polymerase III alpha subunit (EC 2.7.7.7)	bi	1	802	fig|680.270.peg.802	100	DNA polymerase III alpha subunit (EC 2.7.7.7)
1	1096	213	fig|680.272.peg.1096	Ribonuclease HII (EC 3.1.26.4)	bi	1	801	fig|680.270.peg.801	100	Ribonuclease HII (EC 3.1.26.4)
1	1097	380	fig|680.272.peg.1097	Lipid-A-disaccharide synthase (EC 2.4.1.182)	bi	1	800	fig|680.270.peg.800	100	Lipid-A-disaccharide synthase (EC 2.4.1.182)
1	1098	263	fig|680.272.peg.1098	Acyl-[acyl-carrier-protein]--UDP-N-acetylglucosamine O-acyltransferase (EC 2.3.1.129)	bi	1	799	fig|680.270.peg.799	100	Acyl-[acyl-carrier-protein]--UDP-N-acetylglucosamine O-acyltransferase (EC 2.3.1.129)
1	1099	151	fig|680.272.peg.1099	3-hydroxyacyl-[acyl-carrier-protein] dehydratase, FabZ form (EC 4.2.1.59)	bi	1	798	fig|680.270.peg.798	100	3-hydroxyacyl-[acyl-carrier-protein] dehydratase, FabZ form (EC 4.2.1.59)
1	1100	344	fig|680.272.peg.1100	UDP-3-O-[3-hydroxymyristoyl] glucosamine N-acyltransferase (EC 2.3.1.191)	bi	1	797	fig|680.270.peg.797	100	UDP-3-O-[3-hydroxymyristoyl] glucosamine N-acyltransferase (EC 2.3.1.191)
1	1101	170	fig|680.272.peg.1101	Periplasmic chaperone of outer membrane proteins Skp @ Outer membrane protein H precursor	bi	1	796	fig|680.270.peg.796	100	Periplasmic chaperone of outer membrane proteins Skp @ Outer membrane protein H precursor
1	1102	805	fig|680.272.peg.1102	Outer membrane protein assembly factor YaeT	bi	1	795	fig|680.270.peg.795	100	Outer membrane protein assembly factor YaeT
1	1103	453	fig|680.272.peg.1103	Intramembrane protease RasP/YluC, implicated in cell division based on FtsL cleavage	bi	1	794	fig|680.270.peg.794	100	Intramembrane protease RasP/YluC, implicated in cell division based on FtsL cleavage
1	1104	402	fig|680.272.peg.1104	1-deoxy-D-xylulose 5-phosphate reductoisomerase (EC 1.1.1.267)	bi	1	793	fig|680.270.peg.793	100	1-deoxy-D-xylulose 5-phosphate reductoisomerase (EC 1.1.1.267)
1	1105	281	fig|680.272.peg.1105	Phosphatidate cytidylyltransferase (EC 2.7.7.41)	bi	1	792	fig|680.270.peg.792	100	Phosphatidate cytidylyltransferase (EC 2.7.7.41)
1	1106	252	fig|680.272.peg.1106	Undecaprenyl diphosphate synthase (EC 2.5.1.31)	bi	1	791	fig|680.270.peg.791	100	Undecaprenyl diphosphate synthase (EC 2.5.1.31)
1	1107	186	fig|680.272.peg.1107	Ribosome recycling factor	bi	1	790	fig|680.270.peg.790	100	Ribosome recycling factor
1	1108	244	fig|680.272.peg.1108	Uridylate kinase (EC 2.7.4.22)	bi	1	789	fig|680.270.peg.789	100	Uridylate kinase (EC 2.7.4.22)
1	1109	282	fig|680.272.peg.1109	Translation elongation factor Ts	bi	1	788	fig|680.270.peg.788	100	Translation elongation factor Ts
1	1110	243	fig|680.272.peg.1110	SSU ribosomal protein S2p (SAe)	bi	1	787	fig|680.270.peg.787	100	SSU ribosomal protein S2p (SAe)
1	1111	293	fig|680.272.peg.1111	Methionine aminopeptidase (EC 3.4.11.18)	bi	1	786	fig|680.270.peg.786	100	Methionine aminopeptidase (EC 3.4.11.18)
1	1112	875	fig|680.272.peg.1112	[Protein-PII] uridylyltransferase (EC 2.7.7.59) / [Protein-PII]-UMP uridylyl-removing enzyme	bi	1	785	fig|680.270.peg.785	100	[Protein-PII] uridylyltransferase (EC 2.7.7.59) / [Protein-PII]-UMP uridylyl-removing enzyme
1	1113	128	fig|680.272.peg.1113	UPF0325 protein YaeH	bi	1	784	fig|680.270.peg.784	100	UPF0325 protein YaeH
1	1114	256	fig|680.272.peg.1114	tRNA pseudouridine(65) synthase (EC 5.4.99.26)	bi	1	783	fig|680.270.peg.783	100	tRNA pseudouridine(65) synthase (EC 5.4.99.26)
1	1115	108	fig|680.272.peg.1115	Uncharacterized protein YqcC	bi	1	782	fig|680.270.peg.782	100	Uncharacterized protein YqcC
1	1116	346	fig|680.272.peg.1116	FIG01199667: hypothetical protein	bi	1	781	fig|680.270.peg.781	100	FIG01199667: hypothetical protein
1	1117	100	fig|680.272.peg.1117	FIG01200233: hypothetical protein	bi	1	780	fig|680.270.peg.780	100	FIG01200233: hypothetical protein
1	1118	169	fig|680.272.peg.1118	Acetyltransferase	bi	1	779	fig|680.270.peg.779	100	Acetyltransferase
1	1119	98	fig|680.272.peg.1119	hypothetical protein	bi	1	778	fig|680.270.peg.778	100	hypothetical protein
1	1120	148	fig|680.272.peg.1120	Protein YaiI	bi	1	777	fig|680.270.peg.777	100	Protein YaiI
1	1121	529	fig|680.272.peg.1121	Multidrug efflux pump component MtrF	bi	1	776	fig|680.270.peg.776	100	Multidrug efflux pump component MtrF
1	1122	42	fig|680.272.peg.1122	LSU ribosomal protein L36p @ LSU ribosomal protein L36p, zinc-independent	bi	1	775	fig|680.270.peg.775	100	LSU ribosomal protein L36p @ LSU ribosomal protein L36p, zinc-independent
1	1123	87	fig|680.272.peg.1123	LSU ribosomal protein L31p @ LSU ribosomal protein L31p, zinc-independent	bi	1	774	fig|680.270.peg.774	100	LSU ribosomal protein L31p @ LSU ribosomal protein L31p, zinc-independent
1	1124	232	fig|680.272.peg.1124	tRNA (adenine(37)-N6)-methyltransferase	bi	1	773	fig|680.270.peg.773	100	tRNA (adenine(37)-N6)-methyltransferase
1	1125	572	fig|680.272.peg.1125	Prolyl-tRNA synthetase (EC 6.1.1.15), bacterial type	bi	1	772	fig|680.270.peg.772	100	Prolyl-tRNA synthetase (EC 6.1.1.15), bacterial type
1	1126	223	fig|680.272.peg.1126	Mobile element protein	bi	1	771	fig|680.270.peg.771	100	Mobile element protein
1	1127	185	fig|680.272.peg.1127	hypothetical protein	bi	1	754	fig|680.270.peg.754	100	hypothetical protein
1	1128	174	fig|680.272.peg.1128	hypothetical protein	bi	1	755	fig|680.270.peg.755	100	hypothetical protein
1	1129	923	fig|680.272.peg.1129	hypothetical protein	bi	1	756	fig|680.270.peg.756	100	hypothetical protein
1	1130	246	fig|680.272.peg.1130	hypothetical protein	bi	1	757	fig|680.270.peg.757	100	hypothetical protein
1	1131	365	fig|680.272.peg.1131	hypothetical protein	bi	1	758	fig|680.270.peg.758	100	hypothetical protein
1	1132	218	fig|680.272.peg.1132	hypothetical protein	bi	1	759	fig|680.270.peg.759	100	hypothetical protein
1	1133	741	fig|680.272.peg.1133	hypothetical protein	bi	1	764	fig|680.270.peg.764	99.19	hypothetical protein
1	1134	356	fig|680.272.peg.1134	Mobile element protein	-				0
1	1135	37	fig|680.272.peg.1135	H repeat-associated protein, YhhI family	bi	1	762	fig|680.270.peg.762	100	H repeat-associated protein, YhhI family
1	1136	292	fig|680.272.peg.1136	hypothetical protein	bi	1	761	fig|680.270.peg.761	100	hypothetical protein
1	1137	737	fig|680.272.peg.1137	hypothetical protein	bi	1	760	fig|680.270.peg.760	98.37	hypothetical protein
1	1138	218	fig|680.272.peg.1138	hypothetical protein	uni	1	759	fig|680.270.peg.759	100	hypothetical protein
1	1139	365	fig|680.272.peg.1139	hypothetical protein	uni	1	758	fig|680.270.peg.758	100	hypothetical protein
1	1140	246	fig|680.272.peg.1140	hypothetical protein	uni	1	757	fig|680.270.peg.757	100	hypothetical protein
1	1141	923	fig|680.272.peg.1141	hypothetical protein	uni	1	756	fig|680.270.peg.756	100	hypothetical protein
1	1142	174	fig|680.272.peg.1142	hypothetical protein	uni	1	755	fig|680.270.peg.755	100	hypothetical protein
1	1143	185	fig|680.272.peg.1143	hypothetical protein	uni	1	754	fig|680.270.peg.754	100	hypothetical protein
1	1144	69	fig|680.272.peg.1144	UPF0253 protein YaeP	bi	1	753	fig|680.270.peg.753	100	UPF0253 protein YaeP
1	1145	64	fig|680.272.peg.1145	Uncharacterized protein BT_4646	bi	1	752	fig|680.270.peg.752	100	Uncharacterized protein BT_4646
1	1146	455	fig|680.272.peg.1146	Sodium-dependent transporter	bi	1	751	fig|680.270.peg.751	100	Sodium-dependent transporter
1	1147	847	fig|680.272.peg.1147	Chitinase (EC 3.2.1.14)	bi	1	750	fig|680.270.peg.750	100	Chitinase (EC 3.2.1.14)
1	1148	248	fig|680.272.peg.1148	Methyl-accepting chemotaxis protein	bi	1	749	fig|680.270.peg.749	100	Methyl-accepting chemotaxis protein
1	1149	160	fig|680.272.peg.1149	Transcription elongation factor	bi	1	748	fig|680.270.peg.748	100	Transcription elongation factor
1	1150	642	fig|680.272.peg.1150	ATP-dependent DNA helicase RecS (RecQ family)	bi	1	747	fig|680.270.peg.747	100	ATP-dependent DNA helicase RecS (RecQ family)
1	1151	218	fig|680.272.peg.1151	DNA polymerase IV (EC 2.7.7.7)	bi	1	746	fig|680.270.peg.746	100	DNA polymerase IV (EC 2.7.7.7)
1	1152	213	fig|680.272.peg.1152	Maltose O-acetyltransferase (EC 2.3.1.79)	bi	1	745	fig|680.270.peg.745	100	Maltose O-acetyltransferase (EC 2.3.1.79)
1	1153	712	fig|680.272.peg.1153	Bacteriocin/lantibiotic efflux ABC transporter, permease/ATP-binding protein	bi	1	744	fig|680.270.peg.744	100	Bacteriocin/lantibiotic efflux ABC transporter, permease/ATP-binding protein
1	1154	428	fig|680.272.peg.1154	Secretion protein HlyD	bi	1	742	fig|680.270.peg.742	100	Secretion protein HlyD
1	1155	333	fig|680.272.peg.1155	hypothetical protein	bi	1	741	fig|680.270.peg.741	100	hypothetical protein
1	1156	52	fig|680.272.peg.1156	hypothetical protein	bi	1	740	fig|680.270.peg.740	100	hypothetical protein
1	1157	95	fig|680.272.peg.1157	hypothetical protein	bi	1	739	fig|680.270.peg.739	100	hypothetical protein
1	1158	392	fig|680.272.peg.1158	Glycosyl transferase, group 2 family protein/polysaccharide deacetylase family protein	bi	1	738	fig|680.270.peg.738	100	Glycosyl transferase, group 2 family protein/polysaccharide deacetylase family protein
1	1159	454	fig|680.272.peg.1159	MchC protein	bi	1	737	fig|680.270.peg.737	100	MchC protein
1	1160	167	fig|680.272.peg.1160	hypothetical protein	bi	1	736	fig|680.270.peg.736	100	hypothetical protein
1	1161	358	fig|680.272.peg.1161	DNA polymerase IV (EC 2.7.7.7)	bi	1	735	fig|680.270.peg.735	100	DNA polymerase IV (EC 2.7.7.7)
1	1162	405	fig|680.272.peg.1162	Response regulator	bi	1	734	fig|680.270.peg.734	100	Response regulator
1	1163	78	fig|680.272.peg.1163	Probable exported or periplasmic protein in ApbE locus	bi	1	733	fig|680.270.peg.733	100	Probable exported or periplasmic protein in ApbE locus
1	1164	335	fig|680.272.peg.1164	FAD:protein FMN transferase (EC 2.7.1.180) @ FAD:protein FMN transferase (EC 2.7.1.180), NqrBC-associated	bi	1	732	fig|680.270.peg.732	100	FAD:protein FMN transferase (EC 2.7.1.180) @ FAD:protein FMN transferase (EC 2.7.1.180), NqrBC-associated
1	1165	408	fig|680.272.peg.1165	Na(+)-translocating NADH-quinone reductase subunit F (EC 1.6.5.8)	bi	1	731	fig|680.270.peg.731	100	Na(+)-translocating NADH-quinone reductase subunit F (EC 1.6.5.8)
1	1166	199	fig|680.272.peg.1166	Na(+)-translocating NADH-quinone reductase subunit E (EC 1.6.5.8)	bi	1	730	fig|680.270.peg.730	100	Na(+)-translocating NADH-quinone reductase subunit E (EC 1.6.5.8)
1	1167	211	fig|680.272.peg.1167	Na(+)-translocating NADH-quinone reductase subunit D (EC 1.6.5.8)	bi	1	729	fig|680.270.peg.729	100	Na(+)-translocating NADH-quinone reductase subunit D (EC 1.6.5.8)
1	1168	262	fig|680.272.peg.1168	Na(+)-translocating NADH-quinone reductase subunit C (EC 1.6.5.8)	bi	1	728	fig|680.270.peg.728	100	Na(+)-translocating NADH-quinone reductase subunit C (EC 1.6.5.8)
1	1169	414	fig|680.272.peg.1169	Na(+)-translocating NADH-quinone reductase subunit B (EC 1.6.5.8)	bi	1	727	fig|680.270.peg.727	100	Na(+)-translocating NADH-quinone reductase subunit B (EC 1.6.5.8)
1	1170	467	fig|680.272.peg.1170	Na(+)-translocating NADH-quinone reductase subunit A (EC 1.6.5.8)	bi	1	726	fig|680.270.peg.726	100	Na(+)-translocating NADH-quinone reductase subunit A (EC 1.6.5.8)
1	1171	103	fig|680.272.peg.1171	Cell division protein BolA	bi	1	725	fig|680.270.peg.725	100	Cell division protein BolA
1	1172	386	fig|680.272.peg.1172	23S rRNA (guanine(1835)-N(2))-methyltransferase (EC 2.1.1.174)	bi	1	724	fig|680.270.peg.724	100	23S rRNA (guanine(1835)-N(2))-methyltransferase (EC 2.1.1.174)
1	1173	190	fig|680.272.peg.1173	Hypothetical lipoprotein YajG precursor	bi	1	723	fig|680.270.peg.723	100	Hypothetical lipoprotein YajG precursor
1	1174	182	fig|680.272.peg.1174	Peptidyl-prolyl cis-trans isomerase PpiA precursor (EC 5.2.1.8)	bi	1	722	fig|680.270.peg.722	100	Peptidyl-prolyl cis-trans isomerase PpiA precursor (EC 5.2.1.8)
1	1175	451	fig|680.272.peg.1175	AmpG permease	bi	1	721	fig|680.270.peg.721	100	AmpG permease
1	1176	221	fig|680.272.peg.1176	FIG111991: hypothetical protein	bi	1	720	fig|680.270.peg.720	100	FIG111991: hypothetical protein
1	1177	195	fig|680.272.peg.1177	RNA polymerase ECF-type sigma factor	bi	1	719	fig|680.270.peg.719	100	RNA polymerase ECF-type sigma factor
1	1178	453	fig|680.272.peg.1178	hypothetical protein	bi	1	718	fig|680.270.peg.718	100	hypothetical protein
1	1179	199	fig|680.272.peg.1179	Uncharacterized protein, similar to the N-terminal domain of Lon protease	bi	1	717	fig|680.270.peg.717	100	Uncharacterized protein, similar to the N-terminal domain of Lon protease
1	1180	279	fig|680.272.peg.1180	Outer membrane protein OmpK	bi	1	716	fig|680.270.peg.716	100	Outer membrane protein OmpK
1	1181	297	fig|680.272.peg.1181	2-dehydropantoate 2-reductase (EC 1.1.1.169)	bi	1	715	fig|680.270.peg.715	100	2-dehydropantoate 2-reductase (EC 1.1.1.169)
1	1182	200	fig|680.272.peg.1182	DJ-1/YajL/PfpI superfamily, includes chaperone protein YajL (former ThiJ), parkinsonism-associated protein DJ-1, peptidases PfpI, Hsp31	bi	1	714	fig|680.270.peg.714	100	DJ-1/YajL/PfpI superfamily, includes chaperone protein YajL (former ThiJ), parkinsonism-associated protein DJ-1, peptidases PfpI, Hsp31
1	1183	404	fig|680.272.peg.1183	Cysteine desulfurase (EC 2.8.1.7) => sulfur transfer pathway protein CsdA	bi	1	713	fig|680.270.peg.713	100	Cysteine desulfurase (EC 2.8.1.7) => sulfur transfer pathway protein CsdA
1	1184	143	fig|680.272.peg.1184	Sulfur acceptor protein => sulfur transfer pathway protein CsdE	bi	1	712	fig|680.270.peg.712	100	Sulfur acceptor protein => sulfur transfer pathway protein CsdE
1	1185	270	fig|680.272.peg.1185	HesA/MoeB/ThiF family protein => sulfur transfer pathway protein CsdL	bi	1	711	fig|680.270.peg.711	100	HesA/MoeB/ThiF family protein => sulfur transfer pathway protein CsdL
1	1186	371	fig|680.272.peg.1186	Membrane-bound lytic murein transglycosylase A	bi	1	710	fig|680.270.peg.710	100	Membrane-bound lytic murein transglycosylase A
1	1187	44	fig|680.272.peg.1187	Membrane-bound lytic murein transglycosylase A precursor (EC 3.2.1.-)	bi	1	709	fig|680.270.peg.709	100	Membrane-bound lytic murein transglycosylase A precursor (EC 3.2.1.-)
1	1188	152	fig|680.272.peg.1188	hypothetical protein	bi	1	708	fig|680.270.peg.708	100	hypothetical protein
1	1189	446	fig|680.272.peg.1189	N-acetylglutamate synthase (EC 2.3.1.1)	bi	1	707	fig|680.270.peg.707	100	N-acetylglutamate synthase (EC 2.3.1.1)
1	1190	55	fig|680.272.peg.1190	hypothetical protein	bi	1	706	fig|680.270.peg.706	100	hypothetical protein
1	1191	62	fig|680.272.peg.1191	hypothetical protein	bi	1	705	fig|680.270.peg.705	100	hypothetical protein
1	1192	726	fig|680.272.peg.1192	Exodeoxyribonuclease V alpha chain (EC 3.1.11.5)	bi	1	704	fig|680.270.peg.704	100	Exodeoxyribonuclease V alpha chain (EC 3.1.11.5)
1	1193	1213	fig|680.272.peg.1193	Exodeoxyribonuclease V beta chain (EC 3.1.11.5)	bi	1	703	fig|680.270.peg.703	99.92	Exodeoxyribonuclease V beta chain (EC 3.1.11.5)
1	1194	1165	fig|680.272.peg.1194	Exodeoxyribonuclease V gamma chain (EC 3.1.11.5)	bi	1	702	fig|680.270.peg.702	100	Exodeoxyribonuclease V gamma chain (EC 3.1.11.5)
1	1195	608	fig|680.272.peg.1195	Predicted hydrolase of alkaline phosphatase superfamily	bi	1	701	fig|680.270.peg.701	100	Predicted hydrolase of alkaline phosphatase superfamily
1	1196	325	fig|680.272.peg.1196	Uncharacterized protein VC2323	bi	1	700	fig|680.270.peg.700	100	Uncharacterized protein VC2323
1	1197	306	fig|680.272.peg.1197	Uncharacterized transcriptional regulator VC2324, LysR family	bi	1	699	fig|680.270.peg.699	100	Uncharacterized transcriptional regulator VC2324, LysR family
1	1198	100	fig|680.272.peg.1198	YebG, DNA damage-inducible gene in SOS regulon, expressed in stationary phase	bi	1	698	fig|680.270.peg.698	100	YebG, DNA damage-inducible gene in SOS regulon, expressed in stationary phase
1	1199	231	fig|680.272.peg.1199	Iron-sulfur cluster assembly scaffold protein IscU/NifU-like	bi	1	697	fig|680.270.peg.697	100	Iron-sulfur cluster assembly scaffold protein IscU/NifU-like
1	1200	328	fig|680.272.peg.1200	hypothetical protein	bi	1	696	fig|680.270.peg.696	100	hypothetical protein
1	1201	344	fig|680.272.peg.1201	2,3,4,5-tetrahydropyridine-2,6-dicarboxylate N-succinyltransferase (EC 2.3.1.117)	bi	1	695	fig|680.270.peg.695	100	2,3,4,5-tetrahydropyridine-2,6-dicarboxylate N-succinyltransferase (EC 2.3.1.117)
1	1202	352	fig|680.272.peg.1202	Glycerophosphoryl diester phosphodiesterase (EC 3.1.4.46) periplasmic (secreted in GramPositives)	bi	1	694	fig|680.270.peg.694	100	Glycerophosphoryl diester phosphodiesterase (EC 3.1.4.46) periplasmic (secreted in GramPositives)
1	1203	456	fig|680.272.peg.1203	Glycerol-3-phosphate transporter	bi	1	693	fig|680.270.peg.693	100	Glycerol-3-phosphate transporter
1	1204	284	fig|680.272.peg.1204	Glycerol uptake facilitator protein	bi	1	692	fig|680.270.peg.692	100	Glycerol uptake facilitator protein
1	1205	506	fig|680.272.peg.1205	Glycerol kinase (EC 2.7.1.30)	bi	1	691	fig|680.270.peg.691	100	Glycerol kinase (EC 2.7.1.30)
1	1206	264	fig|680.272.peg.1206	Glycerol-3-phosphate regulon repressor GlpR	bi	1	690	fig|680.270.peg.690	100	Glycerol-3-phosphate regulon repressor GlpR
1	1207	520	fig|680.272.peg.1207	Aerobic glycerol-3-phosphate dehydrogenase (EC 1.1.5.3)	bi	1	689	fig|680.270.peg.689	100	Aerobic glycerol-3-phosphate dehydrogenase (EC 1.1.5.3)
1	1208	372	fig|680.272.peg.1208	Membrane-bound lytic murein transglycosylase C (EC 3.2.1.n1)	bi	1	688	fig|680.270.peg.688	100	Membrane-bound lytic murein transglycosylase C (EC 3.2.1.n1)
1	1209	461	fig|680.272.peg.1209	hypothetical protein	bi	1	687	fig|680.270.peg.687	100	hypothetical protein
1	1210	46	fig|680.272.peg.1210	Membrane-bound lytic murein transglycosylase C (EC 3.2.1.n1)	bi	1	686	fig|680.270.peg.686	100	Membrane-bound lytic murein transglycosylase C (EC 3.2.1.n1)
1	1211	395	fig|680.272.peg.1211	NnrS protein involved in response to NO	bi	1	685	fig|680.270.peg.685	100	NnrS protein involved in response to NO
1	1212	184	fig|680.272.peg.1212	FIG01200286: hypothetical protein	bi	1	684	fig|680.270.peg.684	100	FIG01200286: hypothetical protein
1	1213	111	fig|680.272.peg.1213	tRNA-binding protein YgjH	bi	1	683	fig|680.270.peg.683	100	tRNA-binding protein YgjH
1	1214	581	fig|680.272.peg.1214	Overcoming lysogenization defect protein Old	bi	1	682	fig|680.270.peg.682	100	Overcoming lysogenization defect protein Old
1	1215	333	fig|680.272.peg.1215	Galactose operon repressor, GalR-LacI family of transcriptional regulators	bi	1	681	fig|680.270.peg.681	100	Galactose operon repressor, GalR-LacI family of transcriptional regulators
1	1216	353	fig|680.272.peg.1216	Aldose 1-epimerase (EC 5.1.3.3)	bi	1	680	fig|680.270.peg.680	100	Aldose 1-epimerase (EC 5.1.3.3)
1	1217	387	fig|680.272.peg.1217	Galactokinase (EC 2.7.1.6)	bi	1	679	fig|680.270.peg.679	100	Galactokinase (EC 2.7.1.6)
1	1218	351	fig|680.272.peg.1218	Galactose-1-phosphate uridylyltransferase (EC 2.7.7.10)	bi	1	678	fig|680.270.peg.678	100	Galactose-1-phosphate uridylyltransferase (EC 2.7.7.10)
1	1219	340	fig|680.272.peg.1219	UDP-glucose 4-epimerase (EC 5.1.3.2)	bi	1	677	fig|680.270.peg.677	100	UDP-glucose 4-epimerase (EC 5.1.3.2)
1	1220	46	fig|680.272.peg.1220	hypothetical protein	bi	1	676	fig|680.270.peg.676	100	hypothetical protein
1	1221	633	fig|680.272.peg.1221	Peptidoglycan D,D-transpeptidase MrdA (EC 3.4.16.4)	bi	1	675	fig|680.270.peg.675	100	Peptidoglycan D,D-transpeptidase MrdA (EC 3.4.16.4)
1	1222	329	fig|680.272.peg.1222	Evolved beta-D-galactosidase transcriptional repressor	bi	1	674	fig|680.270.peg.674	100	Evolved beta-D-galactosidase transcriptional repressor
1	1223	1033	fig|680.272.peg.1223	Evolved beta-D-galactosidase, alpha subunit	bi	1	673	fig|680.270.peg.673	100	Evolved beta-D-galactosidase, alpha subunit
1	1224	150	fig|680.272.peg.1224	Evolved beta-D-galactosidase, beta subunit	bi	1	672	fig|680.270.peg.672	100	Evolved beta-D-galactosidase, beta subunit
1	1225	481	fig|680.272.peg.1225	Inner membrane permease YgjI, clustered with evolved beta-galactosidase	bi	1	671	fig|680.270.peg.671	100	Inner membrane permease YgjI, clustered with evolved beta-galactosidase
1	1226	306	fig|680.272.peg.1226	LysR-like transcriptional regulator	bi	1	670	fig|680.270.peg.670	100	LysR-like transcriptional regulator
1	1227	380	fig|680.272.peg.1227	Chromate transport protein ChrA	bi	1	669	fig|680.270.peg.669	100	Chromate transport protein ChrA
1	1228	51	fig|680.272.peg.1228	Mlr1851 protein	bi	1	668	fig|680.270.peg.668	100	Mlr1851 protein
1	1229	356	fig|680.272.peg.1229	Mobile element protein	-				0
1	1230	293	fig|680.272.peg.1230	Mlr1851 protein	bi	1	666	fig|680.270.peg.666	100	Mlr1851 protein
1	1231	369	fig|680.272.peg.1231	Mlr1851 protein	bi	1	665	fig|680.270.peg.665	100	Mlr1851 protein
1	1232	338	fig|680.272.peg.1232	TPR repeat protein	bi	1	664	fig|680.270.peg.664	100	TPR repeat protein
1	1233	315	fig|680.272.peg.1233	Type II/IV secretion system protein TadC, associated with Flp pilus assembly	bi	1	663	fig|680.270.peg.663	100	Type II/IV secretion system protein TadC, associated with Flp pilus assembly
1	1234	323	fig|680.272.peg.1234	Flp pilus assembly protein TadB	bi	1	662	fig|680.270.peg.662	100	Flp pilus assembly protein TadB
1	1235	483	fig|680.272.peg.1235	Type II/IV secretion system ATP hydrolase TadA/VirB11/CpaF, TadA subfamily	bi	1	661	fig|680.270.peg.661	100	Type II/IV secretion system ATP hydrolase TadA/VirB11/CpaF, TadA subfamily
1	1236	403	fig|680.272.peg.1236	Type II/IV secretion system ATPase TadZ/CpaE, associated with Flp pilus assembly	bi	1	660	fig|680.270.peg.660	100	Type II/IV secretion system ATPase TadZ/CpaE, associated with Flp pilus assembly
1	1237	173	fig|680.272.peg.1237	Similar to TadZ/CpaE, associated with Flp pilus assembly	bi	1	659	fig|680.270.peg.659	100	Similar to TadZ/CpaE, associated with Flp pilus assembly
1	1238	155	fig|680.272.peg.1238	Similar to TadZ/CpaE, associated with Flp pilus assembly	bi	1	658	fig|680.270.peg.658	100	Similar to TadZ/CpaE, associated with Flp pilus assembly
1	1239	421	fig|680.272.peg.1239	Von Willebrand factor type A domain protein, associated with Flp pilus assembly	bi	1	657	fig|680.270.peg.657	100	Von Willebrand factor type A domain protein, associated with Flp pilus assembly
1	1240	74	fig|680.272.peg.1240	FIG01201118: hypothetical protein	bi	1	656	fig|680.270.peg.656	100	FIG01201118: hypothetical protein
1	1241	487	fig|680.272.peg.1241	Type II/IV secretion system secretin RcpA/CpaC, associated with Flp pilus assembly	bi	1	655	fig|680.270.peg.655	100	Type II/IV secretion system secretin RcpA/CpaC, associated with Flp pilus assembly
1	1242	252	fig|680.272.peg.1242	Flp pilus assembly protein RcpC/CpaB	bi	1	654	fig|680.270.peg.654	100	Flp pilus assembly protein RcpC/CpaB
1	1243	438	fig|680.272.peg.1243	Predicted ATPase with chaperone activity, associated with Flp pilus assembly	bi	1	653	fig|680.270.peg.653	100	Predicted ATPase with chaperone activity, associated with Flp pilus assembly
1	1244	163	fig|680.272.peg.1244	Type IV prepilin peptidase TadV/CpaA	bi	1	652	fig|680.270.peg.652	100	Type IV prepilin peptidase TadV/CpaA
1	1245	58	fig|680.272.peg.1245	Flp pilus assembly protein, pilin Flp	bi	1	651	fig|680.270.peg.651	100	Flp pilus assembly protein, pilin Flp
1	1246	242	fig|680.272.peg.1246	Transcriptional regulator, AraC family	bi	1	650	fig|680.270.peg.650	100	Transcriptional regulator, AraC family
1	1247	564	fig|680.272.peg.1247	Long-chain-fatty-acid--CoA ligase (EC 6.2.1.3)	bi	1	649	fig|680.270.peg.649	100	Long-chain-fatty-acid--CoA ligase (EC 6.2.1.3)
1	1248	212	fig|680.272.peg.1248	DNA-binding HTH domain-containing protein	bi	1	648	fig|680.270.peg.648	100	DNA-binding HTH domain-containing protein
1	1249	196	fig|680.272.peg.1249	hypothetical protein	bi	1	647	fig|680.270.peg.647	100	hypothetical protein
1	1250	228	fig|680.272.peg.1250	P pilus assembly protein, chaperone PapD	bi	1	646	fig|680.270.peg.646	100	P pilus assembly protein, chaperone PapD
1	1251	797	fig|680.272.peg.1251	hypothetical protein	bi	1	645	fig|680.270.peg.645	100	hypothetical protein
1	1252	284	fig|680.272.peg.1252	hypothetical protein	bi	1	644	fig|680.270.peg.644	100	hypothetical protein
1	1253	696	fig|680.272.peg.1253	Translation elongation factor G paralog VC2342	bi	1	643	fig|680.270.peg.643	100	Translation elongation factor G paralog VC2342
1	1254	460	fig|680.272.peg.1254	DNA repair protein RadA	bi	1	642	fig|680.270.peg.642	100	DNA repair protein RadA
1	1255	783	fig|680.272.peg.1255	hypothetical protein	bi	1	641	fig|680.270.peg.641	100	hypothetical protein
1	1256	327	fig|680.272.peg.1256	Phosphoserine phosphatase (EC 3.1.3.3)	bi	1	640	fig|680.270.peg.640	100	Phosphoserine phosphatase (EC 3.1.3.3)
1	1257	202	fig|680.272.peg.1257	Smp-like protein	bi	1	639	fig|680.270.peg.639	100	Smp-like protein
1	1258	240	fig|680.272.peg.1258	Purine nucleoside phosphorylase (EC 2.4.2.1)	bi	1	638	fig|680.270.peg.638	100	Purine nucleoside phosphorylase (EC 2.4.2.1)
1	1259	407	fig|680.272.peg.1259	Phosphopentomutase (EC 5.4.2.7)	bi	1	637	fig|680.270.peg.637	100	Phosphopentomutase (EC 5.4.2.7)
1	1260	443	fig|680.272.peg.1260	Thymidine phosphorylase (EC 2.4.2.4)	bi	1	636	fig|680.270.peg.636	100	Thymidine phosphorylase (EC 2.4.2.4)
1	1261	259	fig|680.272.peg.1261	Deoxyribose-phosphate aldolase (EC 4.1.2.4)	bi	1	635	fig|680.270.peg.635	100	Deoxyribose-phosphate aldolase (EC 4.1.2.4)
1	1262	428	fig|680.272.peg.1262	Na+ dependent nucleoside transporter NupC	bi	1	634	fig|680.270.peg.634	100	Na+ dependent nucleoside transporter NupC
1	1263	258	fig|680.272.peg.1263	Putative deoxyribonuclease YjjV	bi	1	633	fig|680.270.peg.633	100	Putative deoxyribonuclease YjjV
1	1264	56	fig|680.272.peg.1264	FIG01200185: hypothetical protein	bi	1	632	fig|680.270.peg.632	100	FIG01200185: hypothetical protein
1	1265	530	fig|680.272.peg.1265	Peptide chain release factor 3	bi	1	631	fig|680.270.peg.631	100	Peptide chain release factor 3
1	1266	152	fig|680.272.peg.1266	Ribosomal-protein-S18p-alanine acetyltransferase (EC 2.3.1.128)	bi	1	630	fig|680.270.peg.630	100	Ribosomal-protein-S18p-alanine acetyltransferase (EC 2.3.1.128)
1	1267	133	fig|680.272.peg.1267	DNA polymerase III psi subunit (EC 2.7.7.7)	bi	1	629	fig|680.270.peg.629	100	DNA polymerase III psi subunit (EC 2.7.7.7)
1	1268	151	fig|680.272.peg.1268	hypothetical protein	bi	1	628	fig|680.270.peg.628	100	hypothetical protein
1	1269	168	fig|680.272.peg.1269	Uncharacterized N-acetyltransferase YhbS	bi	1	627	fig|680.270.peg.627	100	Uncharacterized N-acetyltransferase YhbS
1	1270	176	fig|680.272.peg.1270	Uncharacterized protein YhbT	bi	1	626	fig|680.270.peg.626	100	Uncharacterized protein YhbT
1	1271	680	fig|680.272.peg.1271	diguanylate cyclase/phosphodiesterase (GGDEF & EAL domains) with PAS/PAC sensor(s)	bi	1	625	fig|680.270.peg.625	100	diguanylate cyclase/phosphodiesterase (GGDEF & EAL domains) with PAS/PAC sensor(s)
1	1272	338	fig|680.272.peg.1272	Uncharacterized protease YhbU	bi	1	624	fig|680.270.peg.624	100	Uncharacterized protease YhbU
1	1273	297	fig|680.272.peg.1273	Uncharacterized peptidase U32 family member YhbV	bi	1	623	fig|680.270.peg.623	100	Uncharacterized peptidase U32 family member YhbV
1	1274	449	fig|680.272.peg.1274	Multi antimicrobial extrusion protein (Na(+)/drug antiporter), MATE family of MDR efflux pumps	bi	1	622	fig|680.270.peg.622	100	Multi antimicrobial extrusion protein (Na(+)/drug antiporter), MATE family of MDR efflux pumps
1	1275	138	fig|680.272.peg.1275	Transcriptional regulator, MarR family	bi	1	621	fig|680.270.peg.621	100	Transcriptional regulator, MarR family
1	1276	308	fig|680.272.peg.1276	Lipoprotein NlpI	bi	1	620	fig|680.270.peg.620	100	Lipoprotein NlpI
1	1277	711	fig|680.272.peg.1277	Polyribonucleotide nucleotidyltransferase (EC 2.7.7.8)	bi	1	619	fig|680.270.peg.619	100	Polyribonucleotide nucleotidyltransferase (EC 2.7.7.8)
1	1278	90	fig|680.272.peg.1278	SSU ribosomal protein S15p (S13e)	bi	1	618	fig|680.270.peg.618	100	SSU ribosomal protein S15p (S13e)
1	1279	315	fig|680.272.peg.1279	tRNA pseudouridine(55) synthase (EC 5.4.99.25)	bi	1	617	fig|680.270.peg.617	100	tRNA pseudouridine(55) synthase (EC 5.4.99.25)
1	1280	136	fig|680.272.peg.1280	Ribosome-binding factor A	bi	1	616	fig|680.270.peg.616	100	Ribosome-binding factor A
1	1281	895	fig|680.272.peg.1281	Translation initiation factor 2	bi	1	615	fig|680.270.peg.615	100	Translation initiation factor 2
1	1282	496	fig|680.272.peg.1282	Transcription termination protein NusA	bi	1	614	fig|680.270.peg.614	100	Transcription termination protein NusA
1	1283	152	fig|680.272.peg.1283	Bacterial ribosome SSU maturation protein RimP	bi	1	613	fig|680.270.peg.613	100	Bacterial ribosome SSU maturation protein RimP
1	1284	113	fig|680.272.peg.1284	Protein translocase membrane subunit SecG	bi	1	612	fig|680.270.peg.612	100	Protein translocase membrane subunit SecG
1	1285	447	fig|680.272.peg.1285	Phosphoglucosamine mutase (EC 5.4.2.10)	bi	1	611	fig|680.270.peg.611	100	Phosphoglucosamine mutase (EC 5.4.2.10)
1	1286	277	fig|680.272.peg.1286	Dihydropteroate synthase (EC 2.5.1.15)	bi	1	610	fig|680.270.peg.610	100	Dihydropteroate synthase (EC 2.5.1.15)
1	1287	680	fig|680.272.peg.1287	Cell division-associated, ATP-dependent zinc metalloprotease FtsH	bi	1	609	fig|680.270.peg.609	100	Cell division-associated, ATP-dependent zinc metalloprotease FtsH
1	1288	210	fig|680.272.peg.1288	23S rRNA (uridine(2552)-2'-O)-methyltransferase (EC 2.1.1.166)	bi	1	608	fig|680.270.peg.608	100	23S rRNA (uridine(2552)-2'-O)-methyltransferase (EC 2.1.1.166)
1	1289	99	fig|680.272.peg.1289	RNA-binding protein YhbY	bi	1	607	fig|680.270.peg.607	100	RNA-binding protein YhbY
1	1290	158	fig|680.272.peg.1290	Transcription elongation factor GreA	bi	1	606	fig|680.270.peg.606	100	Transcription elongation factor GreA
1	1291	335	fig|680.272.peg.1291	Outer membrane porin OmpU	bi	1	605	fig|680.270.peg.605	100	Outer membrane porin OmpU
1	1292	457	fig|680.272.peg.1292	D-alanyl-D-alanine carboxypeptidase (EC 3.4.16.4)	bi	1	604	fig|680.270.peg.604	100	D-alanyl-D-alanine carboxypeptidase (EC 3.4.16.4)
1	1293	282	fig|680.272.peg.1293	Mg/Co/Ni transporter MgtE, CBS domain-containing	bi	1	603	fig|680.270.peg.603	100	Mg/Co/Ni transporter MgtE, CBS domain-containing
1	1294	89	fig|680.272.peg.1294	hypothetical protein	bi	1	602	fig|680.270.peg.602	100	hypothetical protein
1	1295	396	fig|680.272.peg.1295	Tyrosyl-tRNA synthetase (EC 6.1.1.1)	bi	1	601	fig|680.270.peg.601	100	Tyrosyl-tRNA synthetase (EC 6.1.1.1)
1	1296	430	fig|680.272.peg.1296	Peptidase, M23/M37 family	bi	1	600	fig|680.270.peg.600	100	Peptidase, M23/M37 family
1	1297	1045	fig|680.272.peg.1297	RND multidrug efflux transporter; Acriflavin resistance protein	bi	1	599	fig|680.270.peg.599	100	RND multidrug efflux transporter; Acriflavin resistance protein
1	1298	372	fig|680.272.peg.1298	Membrane-fusion protein	bi	1	598	fig|680.270.peg.598	100	Membrane-fusion protein
1	1299	114	fig|680.272.peg.1299	Iron-sulfur cluster insertion protein ErpA	bi	1	597	fig|680.270.peg.597	100	Iron-sulfur cluster insertion protein ErpA
1	1300	432	fig|680.272.peg.1300	Glutamate-1-semialdehyde 2,1-aminomutase (EC 5.4.3.8)	bi	1	596	fig|680.270.peg.596	100	Glutamate-1-semialdehyde 2,1-aminomutase (EC 5.4.3.8)
1	1301	40	fig|680.272.peg.1301	hypothetical protein	bi	1	595	fig|680.270.peg.595	100	hypothetical protein
1	1302	362	fig|680.272.peg.1302	UPF0118 membrane protein VC0624	bi	1	594	fig|680.270.peg.594	100	UPF0118 membrane protein VC0624
1	1303	342	fig|680.272.peg.1303	16S rRNA (guanine(1207)-N(2))-methyltransferase (EC 2.1.1.172)	bi	1	593	fig|680.270.peg.593	100	16S rRNA (guanine(1207)-N(2))-methyltransferase (EC 2.1.1.172)
1	1304	1129	fig|680.272.peg.1304	Chitin catabolic cascade sensor histidine kinase ChiS	bi	1	592	fig|680.270.peg.592	100	Chitin catabolic cascade sensor histidine kinase ChiS
1	1305	561	fig|680.272.peg.1305	Chitobiose ABC transporter, substrate-binding protein	bi	1	591	fig|680.270.peg.591	100	Chitobiose ABC transporter, substrate-binding protein
1	1306	329	fig|680.272.peg.1306	Chitobiose ABC transporter, permease protein 1	bi	1	590	fig|680.270.peg.590	100	Chitobiose ABC transporter, permease protein 1
1	1307	342	fig|680.272.peg.1307	Chitobiose ABC transporter, permease protein 2	bi	1	589	fig|680.270.peg.589	100	Chitobiose ABC transporter, permease protein 2
1	1308	328	fig|680.272.peg.1308	Chitobiose ABC transporter, ATP-binding protein 1	bi	1	588	fig|680.270.peg.588	100	Chitobiose ABC transporter, ATP-binding protein 1
1	1309	332	fig|680.272.peg.1309	Chitobiose ABC transporter, ATP-binding protein 2	bi	1	587	fig|680.270.peg.587	100	Chitobiose ABC transporter, ATP-binding protein 2
1	1310	580	fig|680.272.peg.1310	Glucosaminyl-1,4-glucosamine-6-phosphate hydrolase	bi	1	586	fig|680.270.peg.586	100	Glucosaminyl-1,4-glucosamine-6-phosphate hydrolase
1	1311	297	fig|680.272.peg.1311	Glucosamine kinase GpsK (EC 2.7.1.8)	bi	1	585	fig|680.270.peg.585	100	Glucosamine kinase GpsK (EC 2.7.1.8)
1	1312	640	fig|680.272.peg.1312	beta-N-acetylglucosaminidase (EC 3.2.1.52)	bi	1	584	fig|680.270.peg.584	100	beta-N-acetylglucosaminidase (EC 3.2.1.52)
1	1313	803	fig|680.272.peg.1313	N,N'-diacetylchitobiose phosphorylase (EC 2.4.1.280)	bi	1	583	fig|680.270.peg.583	100	N,N'-diacetylchitobiose phosphorylase (EC 2.4.1.280)
1	1314	471	fig|680.272.peg.1314	N-acetylglucosamine phosphomutase (EC 5.4.2.3)	bi	1	582	fig|680.270.peg.582	100	N-acetylglucosamine phosphomutase (EC 5.4.2.3)
1	1315	344	fig|680.272.peg.1315	Ferric iron ABC transporter, ATP-binding protein	bi	1	581	fig|680.270.peg.581	100	Ferric iron ABC transporter, ATP-binding protein
1	1316	542	fig|680.272.peg.1316	Ferric iron ABC transporter, permease protein	bi	1	580	fig|680.270.peg.580	100	Ferric iron ABC transporter, permease protein
1	1317	338	fig|680.272.peg.1317	Ferric iron ABC transporter, iron-binding protein	bi	1	579	fig|680.270.peg.579	100	Ferric iron ABC transporter, iron-binding protein
1	1318	410	fig|680.272.peg.1318	Ammonium transporter	bi	1	578	fig|680.270.peg.578	100	Ammonium transporter
1	1319	113	fig|680.272.peg.1319	Nitrogen regulatory protein P-II, GlnK	bi	1	577	fig|680.270.peg.577	100	Nitrogen regulatory protein P-II, GlnK
1	1320	123	fig|680.272.peg.1320	hypothetical protein	bi	1	576	fig|680.270.peg.576	100	hypothetical protein
1	1321	863	fig|680.272.peg.1321	Aconitate hydratase 2 (EC 4.2.1.3) @ 2-methylisocitrate dehydratase (EC 4.2.1.99)	bi	1	575	fig|680.270.peg.575	100	Aconitate hydratase 2 (EC 4.2.1.3) @ 2-methylisocitrate dehydratase (EC 4.2.1.99)
1	1322	41	fig|680.272.peg.1322	hypothetical protein	bi	1	574	fig|680.270.peg.574	100	hypothetical protein
1	1323	772	fig|680.272.peg.1323	bifunctional outer membrane translocase / extracellular lipase, PlpD	bi	1	573	fig|680.270.peg.573	100	bifunctional outer membrane translocase / extracellular lipase, PlpD
1	1324	797	fig|680.272.peg.1324	Multimodular transpeptidase-transglycosylase (EC 2.4.1.129) (EC 3.4.-.-)	bi	1	572	fig|680.270.peg.572	100	Multimodular transpeptidase-transglycosylase (EC 2.4.1.129) (EC 3.4.-.-)
1	1325	823	fig|680.272.peg.1325	ATP-dependent helicase HrpB	bi	1	571	fig|680.270.peg.571	100	ATP-dependent helicase HrpB
1	1326	239	fig|680.272.peg.1326	Sugar fermentation stimulation protein SfsA	bi	1	570	fig|680.270.peg.570	100	Sugar fermentation stimulation protein SfsA
1	1327	149	fig|680.272.peg.1327	RNA polymerase-binding transcription factor DksA	bi	1	569	fig|680.270.peg.569	100	RNA polymerase-binding transcription factor DksA
1	1328	288	fig|680.272.peg.1328	Glutamyl-Q tRNA(Asp) synthetase	bi	1	568	fig|680.270.peg.568	100	Glutamyl-Q tRNA(Asp) synthetase
1	1329	456	fig|680.272.peg.1329	Poly(A) polymerase (EC 2.7.7.19)	bi	1	567	fig|680.270.peg.567	100	Poly(A) polymerase (EC 2.7.7.19)
1	1330	162	fig|680.272.peg.1330	2-amino-4-hydroxy-6-hydroxymethyldihydropteridine pyrophosphokinase (EC 2.7.6.3)	bi	1	566	fig|680.270.peg.566	100	2-amino-4-hydroxy-6-hydroxymethyldihydropteridine pyrophosphokinase (EC 2.7.6.3)
1	1331	265	fig|680.272.peg.1331	3-methyl-2-oxobutanoate hydroxymethyltransferase (EC 2.1.2.11)	bi	1	565	fig|680.270.peg.565	100	3-methyl-2-oxobutanoate hydroxymethyltransferase (EC 2.1.2.11)
1	1332	301	fig|680.272.peg.1332	Pantoate--beta-alanine ligase (EC 6.3.2.1)	bi	1	564	fig|680.270.peg.564	100	Pantoate--beta-alanine ligase (EC 6.3.2.1)
1	1333	310	fig|680.272.peg.1333	Lipid A biosynthesis lauroyl acyltransferase (EC 2.3.1.241)	bi	1	563	fig|680.270.peg.563	100	Lipid A biosynthesis lauroyl acyltransferase (EC 2.3.1.241)
1	1334	444	fig|680.272.peg.1334	Mobile element protein	bi	2	4944	fig|680.270.peg.4944	100	Mobile element protein
1	1335	257	fig|680.272.peg.1335	Uncharacterized efflux ABC transporter, permease protein YadH	bi	1	561	fig|680.270.peg.561	100	Uncharacterized efflux ABC transporter, permease protein YadH
1	1336	325	fig|680.272.peg.1336	Uncharacterized efflux ABC transporter, ATP-binding protein YadG	bi	1	560	fig|680.270.peg.560	100	Uncharacterized efflux ABC transporter, ATP-binding protein YadG
1	1337	557	fig|680.272.peg.1337	Na(+)-dependent bicarbonate transporter BicA	bi	1	559	fig|680.270.peg.559	100	Na(+)-dependent bicarbonate transporter BicA
1	1338	223	fig|680.272.peg.1338	Carbonic anhydrase, beta class (EC 4.2.1.1)	bi	1	558	fig|680.270.peg.558	100	Carbonic anhydrase, beta class (EC 4.2.1.1)
1	1339	177	fig|680.272.peg.1339	Hypoxanthine-guanine phosphoribosyltransferase (EC 2.4.2.8)	bi	1	557	fig|680.270.peg.557	100	Hypoxanthine-guanine phosphoribosyltransferase (EC 2.4.2.8)
1	1340	206	fig|680.272.peg.1340	Quorum-sensing regulator of virulence HapR	bi	1	556	fig|680.270.peg.556	100	Quorum-sensing regulator of virulence HapR
1	1341	45	fig|680.272.peg.1341	hypothetical protein	bi	1	555	fig|680.270.peg.555	100	hypothetical protein
1	1342	477	fig|680.272.peg.1342	Dihydrolipoamide dehydrogenase of pyruvate dehydrogenase complex (EC 1.8.1.4)	bi	1	554	fig|680.270.peg.554	100	Dihydrolipoamide dehydrogenase of pyruvate dehydrogenase complex (EC 1.8.1.4)
1	1343	638	fig|680.272.peg.1343	Dihydrolipoamide acetyltransferase component of pyruvate dehydrogenase complex (EC 2.3.1.12)	bi	1	553	fig|680.270.peg.553	100	Dihydrolipoamide acetyltransferase component of pyruvate dehydrogenase complex (EC 2.3.1.12)
1	1344	888	fig|680.272.peg.1344	Pyruvate dehydrogenase E1 component (EC 1.2.4.1)	bi	1	552	fig|680.270.peg.552	100	Pyruvate dehydrogenase E1 component (EC 1.2.4.1)
1	1345	256	fig|680.272.peg.1345	Transcriptional repressor for pyruvate dehydrogenase complex	bi	1	551	fig|680.270.peg.551	100	Transcriptional repressor for pyruvate dehydrogenase complex
1	1346	184	fig|680.272.peg.1346	1,6-anhydro-N-acetylmuramyl-L-alanine amidase	bi	1	550	fig|680.270.peg.550	100	1,6-anhydro-N-acetylmuramyl-L-alanine amidase
1	1347	296	fig|680.272.peg.1347	Quinolinate phosphoribosyltransferase [decarboxylating] (EC 2.4.2.19)	bi	1	549	fig|680.270.peg.549	100	Quinolinate phosphoribosyltransferase [decarboxylating] (EC 2.4.2.19)
1	1348	138	fig|680.272.peg.1348	Type IV pilin PilA	bi	1	548	fig|680.270.peg.548	100	Type IV pilin PilA
1	1349	562	fig|680.272.peg.1349	Type IV fimbrial assembly, ATPase PilB	bi	1	547	fig|680.270.peg.547	100	Type IV fimbrial assembly, ATPase PilB
1	1350	408	fig|680.272.peg.1350	Type IV fimbrial assembly protein PilC	bi	1	546	fig|680.270.peg.546	100	Type IV fimbrial assembly protein PilC
1	1351	290	fig|680.272.peg.1351	Leader peptidase (Prepilin peptidase) (EC 3.4.23.43) / N-methyltransferase (EC 2.1.1.-)	bi	1	545	fig|680.270.peg.545	100	Leader peptidase (Prepilin peptidase) (EC 3.4.23.43) / N-methyltransferase (EC 2.1.1.-)
1	1352	205	fig|680.272.peg.1352	Dephospho-CoA kinase (EC 2.7.1.24)	bi	1	544	fig|680.270.peg.544	100	Dephospho-CoA kinase (EC 2.7.1.24)
1	1353	247	fig|680.272.peg.1353	Cell division protein ZapD	bi	1	543	fig|680.270.peg.543	100	Cell division protein ZapD
1	1354	65	fig|680.272.peg.1354	DNA gyrase inhibitor YacG	bi	1	542	fig|680.270.peg.542	100	DNA gyrase inhibitor YacG
1	1355	62	fig|680.272.peg.1355	hypothetical protein	bi	1	541	fig|680.270.peg.541	100	hypothetical protein
1	1356	346	fig|680.272.peg.1356	Retron-type RNA-directed DNA polymerase (EC 2.7.7.49)	uni	1	2472	fig|680.270.peg.2472	99.42	Retron-type RNA-directed DNA polymerase (EC 2.7.7.49)
1	1357	105	fig|680.272.peg.1357	Retron-type RNA-directed DNA polymerase (EC 2.7.7.49)	uni	1	2472	fig|680.270.peg.2472	98.91	Retron-type RNA-directed DNA polymerase (EC 2.7.7.49)
1	1358	118	fig|680.272.peg.1358	LSU ribosomal protein L19p	bi	1	539	fig|680.270.peg.539	100	LSU ribosomal protein L19p
1	1359	248	fig|680.272.peg.1359	tRNA (guanine(37)-N(1))-methyltransferase (EC 2.1.1.228)	bi	1	538	fig|680.270.peg.538	100	tRNA (guanine(37)-N(1))-methyltransferase (EC 2.1.1.228)
1	1360	183	fig|680.272.peg.1360	16S rRNA processing protein RimM	bi	1	537	fig|680.270.peg.537	100	16S rRNA processing protein RimM
1	1361	83	fig|680.272.peg.1361	SSU ribosomal protein S16p	bi	1	536	fig|680.270.peg.536	100	SSU ribosomal protein S16p
1	1362	461	fig|680.272.peg.1362	Signal recognition particle protein Ffh	bi	1	535	fig|680.270.peg.535	100	Signal recognition particle protein Ffh
1	1363	265	fig|680.272.peg.1363	Inner membrane protein YpjD	bi	1	534	fig|680.270.peg.534	100	Inner membrane protein YpjD
1	1364	425	fig|680.272.peg.1364	Putative membrane protein YfjD	bi	1	533	fig|680.270.peg.533	100	Putative membrane protein YfjD
1	1365	173	fig|680.272.peg.1365	S-ribosylhomocysteine lyase (EC 4.4.1.21) @ Autoinducer-2 production protein LuxS	bi	1	532	fig|680.270.peg.532	100	S-ribosylhomocysteine lyase (EC 4.4.1.21) @ Autoinducer-2 production protein LuxS
1	1366	202	fig|680.272.peg.1366	FIG01200315: hypothetical protein	bi	1	531	fig|680.270.peg.531	100	FIG01200315: hypothetical protein
1	1367	523	fig|680.272.peg.1367	Glutamate--cysteine ligase (EC 6.3.2.2)	bi	1	530	fig|680.270.peg.530	100	Glutamate--cysteine ligase (EC 6.3.2.2)
1	1368	948	fig|680.272.peg.1368	FIG015547: peptidase, M16 family / FIG015287: Zinc protease	bi	1	529	fig|680.270.peg.529	100	FIG015547: peptidase, M16 family / FIG015287: Zinc protease
1	1369	154	fig|680.272.peg.1369	putative membrane protein	bi	1	528	fig|680.270.peg.528	100	putative membrane protein
1	1370	317	fig|680.272.peg.1370	NADPH:quinone reductase	bi	1	527	fig|680.270.peg.527	100	NADPH:quinone reductase
1	1371	377	fig|680.272.peg.1371	Oxaloacetate decarboxylase Na(+) pump, beta chain (EC 4.1.1.3)	bi	1	526	fig|680.270.peg.526	100	Oxaloacetate decarboxylase Na(+) pump, beta chain (EC 4.1.1.3)
1	1372	598	fig|680.272.peg.1372	Oxaloacetate decarboxylase Na(+) pump, alpha chain (EC 4.1.1.3)	bi	1	525	fig|680.270.peg.525	100	Oxaloacetate decarboxylase Na(+) pump, alpha chain (EC 4.1.1.3)
1	1373	86	fig|680.272.peg.1373	Oxaloacetate decarboxylase Na(+) pump, gamma chain (EC 4.1.1.3)	bi	1	524	fig|680.270.peg.524	100	Oxaloacetate decarboxylase Na(+) pump, gamma chain (EC 4.1.1.3)
1	1374	218	fig|680.272.peg.1374	DNA-binding HTH domain-containing protein	bi	1	523	fig|680.270.peg.523	100	DNA-binding HTH domain-containing protein
1	1375	376	fig|680.272.peg.1375	FIG01326805: variable size protein family	bi	1	522	fig|680.270.peg.522	100	FIG01326805: variable size protein family
1	1376	108	fig|680.272.peg.1376	FIG00858545: hypothetical signal peptide protein adjacent to bacteriocin resistance protein	bi	1	521	fig|680.270.peg.521	100	FIG00858545: hypothetical signal peptide protein adjacent to bacteriocin resistance protein
1	1377	226	fig|680.272.peg.1377	Bacteriocin resistance protein; peptidase C39	bi	1	520	fig|680.270.peg.520	100	Bacteriocin resistance protein; peptidase C39
1	1378	189	fig|680.272.peg.1378	FIG01200569: hypothetical protein	bi	1	519	fig|680.270.peg.519	100	FIG01200569: hypothetical protein
1	1379	289	fig|680.272.peg.1379	FIG00973752: TolA-like membrane protein	bi	1	518	fig|680.270.peg.518	100	FIG00973752: TolA-like membrane protein
1	1380	117	fig|680.272.peg.1380	hypothetical protein	-				0
1	1381	119	fig|680.272.peg.1381	Mobile element protein	-				0
1	1382	533	fig|680.272.peg.1382	Mobile element protein	bi	1	515	fig|680.270.peg.515	100	Mobile element protein
1	1383	48	fig|680.272.peg.1383	FIG00973752: TolA-like membrane protein	bi	1	514	fig|680.270.peg.514	100	FIG00973752: TolA-like membrane protein
1	1384	41	fig|680.272.peg.1384	FIG01199588: hypothetical protein	bi	1	513	fig|680.270.peg.513	100	FIG01199588: hypothetical protein
1	1385	66	fig|680.272.peg.1385	Carbon storage regulator	bi	1	512	fig|680.270.peg.512	100	Carbon storage regulator
1	1386	396	fig|680.272.peg.1386	Aspartokinase (EC 2.7.2.4)	bi	1	511	fig|680.270.peg.511	100	Aspartokinase (EC 2.7.2.4)
1	1387	866	fig|680.272.peg.1387	Alanyl-tRNA synthetase (EC 6.1.1.7)	bi	1	510	fig|680.270.peg.510	100	Alanyl-tRNA synthetase (EC 6.1.1.7)
1	1388	156	fig|680.272.peg.1388	Regulatory protein RecX	bi	1	509	fig|680.270.peg.509	100	Regulatory protein RecX
1	1389	348	fig|680.272.peg.1389	RecA protein	bi	1	508	fig|680.270.peg.508	100	RecA protein
1	1390	161	fig|680.272.peg.1390	Nicotinamide-nucleotide amidase (EC 3.5.1.42)	bi	1	507	fig|680.270.peg.507	100	Nicotinamide-nucleotide amidase (EC 3.5.1.42)
1	1391	854	fig|680.272.peg.1391	DNA mismatch repair protein MutS	bi	1	506	fig|680.270.peg.506	100	DNA mismatch repair protein MutS
1	1392	329	fig|680.272.peg.1392	RNA polymerase sigma factor RpoS	bi	1	505	fig|680.270.peg.505	100	RNA polymerase sigma factor RpoS
1	1393	308	fig|680.272.peg.1393	Murein hydrolase activator NlpD	bi	1	504	fig|680.270.peg.504	100	Murein hydrolase activator NlpD
1	1394	209	fig|680.272.peg.1394	Protein-L-isoaspartate O-methyltransferase (EC 2.1.1.77)	bi	1	503	fig|680.270.peg.503	100	Protein-L-isoaspartate O-methyltransferase (EC 2.1.1.77)
1	1395	259	fig|680.272.peg.1395	5'-nucleotidase SurE (EC 3.1.3.5) @ Exopolyphosphatase (EC 3.6.1.11)	bi	1	502	fig|680.270.peg.502	100	5'-nucleotidase SurE (EC 3.1.3.5) @ Exopolyphosphatase (EC 3.6.1.11)
1	1396	348	fig|680.272.peg.1396	tRNA pseudouridine(13) synthase (EC 5.4.99.27)	bi	1	501	fig|680.270.peg.501	100	tRNA pseudouridine(13) synthase (EC 5.4.99.27)
1	1397	159	fig|680.272.peg.1397	2-C-methyl-D-erythritol 2,4-cyclodiphosphate synthase (EC 4.6.1.12)	bi	1	500	fig|680.270.peg.500	100	2-C-methyl-D-erythritol 2,4-cyclodiphosphate synthase (EC 4.6.1.12)
1	1398	237	fig|680.272.peg.1398	2-C-methyl-D-erythritol 4-phosphate cytidylyltransferase (EC 2.7.7.60)	bi	1	499	fig|680.270.peg.499	100	2-C-methyl-D-erythritol 4-phosphate cytidylyltransferase (EC 2.7.7.60)
1	1399	94	fig|680.272.peg.1399	Cell division protein DivIC (FtsB), stabilizes FtsL against RasP cleavage	bi	1	498	fig|680.270.peg.498	100	Cell division protein DivIC (FtsB), stabilizes FtsL against RasP cleavage
1	1400	434	fig|680.272.peg.1400	Enolase (EC 4.2.1.11)	bi	1	497	fig|680.270.peg.497	100	Enolase (EC 4.2.1.11)
1	1401	547	fig|680.272.peg.1401	CTP synthase (EC 6.3.4.2)	bi	1	496	fig|680.270.peg.496	100	CTP synthase (EC 6.3.4.2)
1	1402	266	fig|680.272.peg.1402	Nucleoside triphosphate pyrophosphohydrolase MazG (EC 3.6.1.8)	bi	1	495	fig|680.270.peg.495	100	Nucleoside triphosphate pyrophosphohydrolase MazG (EC 3.6.1.8)
1	1403	740	fig|680.272.peg.1403	Inactive (p)ppGpp 3'-pyrophosphohydrolase domain / GTP pyrophosphokinase (EC 2.7.6.5), (p)ppGpp synthetase I	bi	1	494	fig|680.270.peg.494	100	Inactive (p)ppGpp 3'-pyrophosphohydrolase domain / GTP pyrophosphokinase (EC 2.7.6.5), (p)ppGpp synthetase I
1	1404	440	fig|680.272.peg.1404	23S rRNA (uracil(1939)-C(5))-methyltransferase (EC 2.1.1.190)	bi	1	493	fig|680.270.peg.493	100	23S rRNA (uracil(1939)-C(5))-methyltransferase (EC 2.1.1.190)
1	1405	933	fig|680.272.peg.1405	Signal transduction histidine-protein kinase BarA (EC 2.7.13.3)	bi	1	492	fig|680.270.peg.492	100	Signal transduction histidine-protein kinase BarA (EC 2.7.13.3)
1	1406	127	fig|680.272.peg.1406	Holo-[acyl-carrier-protein] synthase (EC 2.7.8.7)	bi	1	491	fig|680.270.peg.491	100	Holo-[acyl-carrier-protein] synthase (EC 2.7.8.7)
1	1407	244	fig|680.272.peg.1407	Pyridoxine 5'-phosphate synthase (EC 2.6.99.2)	bi	1	490	fig|680.270.peg.490	100	Pyridoxine 5'-phosphate synthase (EC 2.6.99.2)
1	1408	244	fig|680.272.peg.1408	DNA recombination and repair protein RecO	bi	1	489	fig|680.270.peg.489	100	DNA recombination and repair protein RecO
1	1409	321	fig|680.272.peg.1409	GTP-binding protein Era	bi	1	488	fig|680.270.peg.488	100	GTP-binding protein Era
1	1410	226	fig|680.272.peg.1410	Ribonuclease III (EC 3.1.26.3)	bi	1	487	fig|680.270.peg.487	100	Ribonuclease III (EC 3.1.26.3)
1	1411	300	fig|680.272.peg.1411	Signal peptidase I (EC 3.4.21.89)	bi	1	486	fig|680.270.peg.486	100	Signal peptidase I (EC 3.4.21.89)
1	1412	598	fig|680.272.peg.1412	Translation elongation factor LepA	bi	1	485	fig|680.270.peg.485	100	Translation elongation factor LepA
1	1413	157	fig|680.272.peg.1413	Sigma factor RpoE regulatory protein RseC	bi	1	484	fig|680.270.peg.484	100	Sigma factor RpoE regulatory protein RseC
1	1414	322	fig|680.272.peg.1414	Sigma factor RpoE negative regulatory protein RseB precursor	bi	1	483	fig|680.270.peg.483	100	Sigma factor RpoE negative regulatory protein RseB precursor
1	1415	213	fig|680.272.peg.1415	Sigma factor RpoE negative regulatory protein RseA	bi	1	482	fig|680.270.peg.482	100	Sigma factor RpoE negative regulatory protein RseA
1	1416	193	fig|680.272.peg.1416	RNA polymerase sigma factor RpoE	bi	1	481	fig|680.270.peg.481	100	RNA polymerase sigma factor RpoE
1	1417	536	fig|680.272.peg.1417	L-aspartate oxidase (EC 1.4.3.16)	bi	1	480	fig|680.270.peg.480	100	L-aspartate oxidase (EC 1.4.3.16)
1	1418	84	fig|680.272.peg.1418	hypothetical protein	bi	1	479	fig|680.270.peg.479	100	hypothetical protein
1	1419	87	fig|680.272.peg.1419	Succinate dehydrogenase flavin-adding protein, antitoxin of CptAB toxin-antitoxin	bi	1	478	fig|680.270.peg.478	100	Succinate dehydrogenase flavin-adding protein, antitoxin of CptAB toxin-antitoxin
1	1420	323	fig|680.272.peg.1420	tRNA-modifying protein YgfZ	bi	1	477	fig|680.270.peg.477	100	tRNA-modifying protein YgfZ
1	1421	158	fig|680.272.peg.1421	YbaK family protein P3TCK_24851	bi	1	476	fig|680.270.peg.476	100	YbaK family protein P3TCK_24851
1	1422	69	fig|680.272.peg.1422	Uncharacterized protein VC2473	bi	1	475	fig|680.270.peg.475	100	Uncharacterized protein VC2473
1	1423	403	fig|680.272.peg.1423	2-polyprenylphenol hydroxylase	bi	1	474	fig|680.270.peg.474	100	2-polyprenylphenol hydroxylase
1	1424	393	fig|680.272.peg.1424	2-polyprenyl-6-methoxyphenol hydroxylase	bi	1	473	fig|680.270.peg.473	100	2-polyprenyl-6-methoxyphenol hydroxylase
1	1425	193	fig|680.272.peg.1425	FIG037488: Putative conserved exported protein precursor	bi	1	472	fig|680.270.peg.472	100	FIG037488: Putative conserved exported protein precursor
1	1426	103	fig|680.272.peg.1426	Z-ring-associated protein ZapA	bi	1	471	fig|680.270.peg.471	100	Z-ring-associated protein ZapA
1	1427	198	fig|680.272.peg.1427	5-formyltetrahydrofolate cyclo-ligase (EC 6.3.3.2)	bi	1	470	fig|680.270.peg.470	100	5-formyltetrahydrofolate cyclo-ligase (EC 6.3.3.2)
1	1428	219	fig|680.272.peg.1428	Ribose-5-phosphate isomerase A (EC 5.3.1.6)	bi	1	469	fig|680.270.peg.469	100	Ribose-5-phosphate isomerase A (EC 5.3.1.6)
1	1429	410	fig|680.272.peg.1429	D-3-phosphoglycerate dehydrogenase (EC 1.1.1.95)	bi	1	468	fig|680.270.peg.468	100	D-3-phosphoglycerate dehydrogenase (EC 1.1.1.95)
1	1430	232	fig|680.272.peg.1430	Protein of unknown function DUF541	bi	1	467	fig|680.270.peg.467	100	Protein of unknown function DUF541
1	1431	299	fig|680.272.peg.1431	Transcriptional regulator ArgP, LysR family	bi	1	466	fig|680.270.peg.466	100	Transcriptional regulator ArgP, LysR family
1	1432	210	fig|680.272.peg.1432	Arginine exporter protein ArgO	bi	1	465	fig|680.270.peg.465	100	Arginine exporter protein ArgO
1	1433	161	fig|680.272.peg.1433	FIG042921: similarity to aminoacyl-tRNA editing enzymes YbaK, ProX	bi	1	464	fig|680.270.peg.464	100	FIG042921: similarity to aminoacyl-tRNA editing enzymes YbaK, ProX
1	1434	289	fig|680.272.peg.1434	Protein involved in stability of MscS mechanosensitive channel	bi	1	463	fig|680.270.peg.463	100	Protein involved in stability of MscS mechanosensitive channel
1	1435	46	fig|680.272.peg.1435	hypothetical protein	bi	1	462	fig|680.270.peg.462	100	hypothetical protein
1	1436	359	fig|680.272.peg.1436	Fructose-bisphosphate aldolase class II (EC 4.1.2.13)	bi	1	461	fig|680.270.peg.461	100	Fructose-bisphosphate aldolase class II (EC 4.1.2.13)
1	1437	387	fig|680.272.peg.1437	Phosphoglycerate kinase (EC 2.7.2.3)	bi	1	460	fig|680.270.peg.460	100	Phosphoglycerate kinase (EC 2.7.2.3)
1	1438	346	fig|680.272.peg.1438	D-erythrose-4-phosphate dehydrogenase (EC 1.2.1.72)	bi	1	459	fig|680.270.peg.459	100	D-erythrose-4-phosphate dehydrogenase (EC 1.2.1.72)
1	1439	79	fig|680.272.peg.1439	FIG01199603: hypothetical protein	bi	1	458	fig|680.270.peg.458	100	FIG01199603: hypothetical protein
1	1440	670	fig|680.272.peg.1440	Transketolase (EC 2.2.1.1)	bi	1	457	fig|680.270.peg.457	100	Transketolase (EC 2.2.1.1)
1	1441	385	fig|680.272.peg.1441	S-adenosylmethionine synthetase (EC 2.5.1.6)	bi	1	456	fig|680.270.peg.456	100	S-adenosylmethionine synthetase (EC 2.5.1.6)
1	1442	266	fig|680.272.peg.1442	Putative cytochrome c oxidase, subunit I	bi	1	455	fig|680.270.peg.455	100	Putative cytochrome c oxidase, subunit I
1	1443	166	fig|680.272.peg.1443	Protein SprT	bi	1	454	fig|680.270.peg.454	100	Protein SprT
1	1444	232	fig|680.272.peg.1444	Endonuclease I precursor (EC 3.1.21.1) @ Extracellular deoxyribonuclease Dns (EC 3.1.21.-)	bi	1	453	fig|680.270.peg.453	100	Endonuclease I precursor (EC 3.1.21.1) @ Extracellular deoxyribonuclease Dns (EC 3.1.21.-)
1	1445	244	fig|680.272.peg.1445	16S rRNA (uracil(1498)-N(3))-methyltransferase (EC 2.1.1.193)	bi	1	452	fig|680.270.peg.452	100	16S rRNA (uracil(1498)-N(3))-methyltransferase (EC 2.1.1.193)
1	1446	317	fig|680.272.peg.1446	Glutathione synthetase (EC 6.3.2.3)	bi	1	451	fig|680.270.peg.451	100	Glutathione synthetase (EC 6.3.2.3)
1	1447	188	fig|680.272.peg.1447	UPF0301 protein YqgE	bi	1	450	fig|680.270.peg.450	100	UPF0301 protein YqgE
1	1448	142	fig|680.272.peg.1448	Putative pre-16S rRNA nuclease YqgF	bi	1	449	fig|680.270.peg.449	100	Putative pre-16S rRNA nuclease YqgF
1	1449	369	fig|680.272.peg.1449	Type IV pilus assembly ATPase component PilU	bi	1	448	fig|680.270.peg.448	100	Type IV pilus assembly ATPase component PilU
1	1450	347	fig|680.272.peg.1450	Twitching motility protein PilT	bi	1	447	fig|680.270.peg.447	100	Twitching motility protein PilT
1	1451	237	fig|680.272.peg.1451	Pyridoxal phosphate-containing protein YggS	bi	1	446	fig|680.270.peg.446	100	Pyridoxal phosphate-containing protein YggS
1	1452	273	fig|680.272.peg.1452	Pyrroline-5-carboxylate reductase (EC 1.5.1.2)	bi	1	445	fig|680.270.peg.445	100	Pyrroline-5-carboxylate reductase (EC 1.5.1.2)
1	1453	186	fig|680.272.peg.1453	Cell division integral membrane protein, YggT and half-length relatives	bi	1	444	fig|680.270.peg.444	100	Cell division integral membrane protein, YggT and half-length relatives
1	1454	97	fig|680.272.peg.1454	UPF0235 protein VC0458	bi	1	443	fig|680.270.peg.443	100	UPF0235 protein VC0458
1	1455	144	fig|680.272.peg.1455	FIG003551: hypothetical protein	bi	1	442	fig|680.270.peg.442	100	FIG003551: hypothetical protein
1	1456	201	fig|680.272.peg.1456	Nucleoside 5-triphosphatase RdgB (dHAPTP, dITP, XTP-specific) (EC 3.6.1.66)	bi	1	441	fig|680.270.peg.441	100	Nucleoside 5-triphosphatase RdgB (dHAPTP, dITP, XTP-specific) (EC 3.6.1.66)
1	1457	391	fig|680.272.peg.1457	Oxygen-independent coproporphyrinogen-III oxidase-like protein YggW	bi	1	440	fig|680.270.peg.440	100	Oxygen-independent coproporphyrinogen-III oxidase-like protein YggW
1	1458	307	fig|680.272.peg.1458	Glutaminase (EC 3.5.1.2)	bi	1	439	fig|680.270.peg.439	100	Glutaminase (EC 3.5.1.2)
1	1459	343	fig|680.272.peg.1459	hypothetical protein	bi	1	438	fig|680.270.peg.438	100	hypothetical protein
1	1460	240	fig|680.272.peg.1460	tRNA (guanine(46)-N(7))-methyltransferase (EC 2.1.1.33)	bi	1	437	fig|680.270.peg.437	100	tRNA (guanine(46)-N(7))-methyltransferase (EC 2.1.1.33)
1	1461	359	fig|680.272.peg.1461	A/G-specific adenine glycosylase (EC 3.2.2.-)	bi	1	436	fig|680.270.peg.436	100	A/G-specific adenine glycosylase (EC 3.2.2.-)
1	1462	91	fig|680.272.peg.1462	FIG001341: Probable Fe(2+)-trafficking protein YggX	bi	1	435	fig|680.270.peg.435	100	FIG001341: Probable Fe(2+)-trafficking protein YggX
1	1463	377	fig|680.272.peg.1463	Membrane-bound lytic murein transglycosylase C (EC 3.2.1.n1)	bi	1	434	fig|680.270.peg.434	100	Membrane-bound lytic murein transglycosylase C (EC 3.2.1.n1)
1	1464	542	fig|680.272.peg.1464	N-acetylglucosamine regulated methyl-accepting chemotaxis protein	bi	1	433	fig|680.270.peg.433	100	N-acetylglucosamine regulated methyl-accepting chemotaxis protein
1	1465	479	fig|680.272.peg.1465	Succinate-semialdehyde dehydrogenase [NAD(P)+] (EC 1.2.1.16)	bi	1	432	fig|680.270.peg.432	100	Succinate-semialdehyde dehydrogenase [NAD(P)+] (EC 1.2.1.16)
1	1466	47	fig|680.272.peg.1466	hypothetical protein	bi	1	431	fig|680.270.peg.431	100	hypothetical protein
1	1467	52	fig|680.272.peg.1467	hypothetical protein	bi	1	430	fig|680.270.peg.430	100	hypothetical protein
1	1468	417	fig|680.272.peg.1468	HD-GYP domain	bi	1	429	fig|680.270.peg.429	100	HD-GYP domain
1	1469	333	fig|680.272.peg.1469	Transcriptional regulator, LacI family	bi	1	428	fig|680.270.peg.428	100	Transcriptional regulator, LacI family
1	1470	252	fig|680.272.peg.1470	Cellobiose phosphotransferase system YdjC-like protein	bi	1	427	fig|680.270.peg.427	100	Cellobiose phosphotransferase system YdjC-like protein
1	1471	441	fig|680.272.peg.1471	6-phospho-beta-glucosidase (EC 3.2.1.86)	bi	1	426	fig|680.270.peg.426	100	6-phospho-beta-glucosidase (EC 3.2.1.86)
1	1472	104	fig|680.272.peg.1472	PTS system, glucosaminyl-1,4-glucosamine-specific IIA component	bi	1	425	fig|680.270.peg.425	100	PTS system, glucosaminyl-1,4-glucosamine-specific IIA component
1	1473	445	fig|680.272.peg.1473	PTS system, glucosaminyl-1,4-glucosamine-specific IIC component	bi	1	424	fig|680.270.peg.424	100	PTS system, glucosaminyl-1,4-glucosamine-specific IIC component
1	1474	102	fig|680.272.peg.1474	PTS system, glucosaminyl-1,4-glucosamine-specific IIB component	bi	1	423	fig|680.270.peg.423	100	PTS system, glucosaminyl-1,4-glucosamine-specific IIB component
1	1475	428	fig|680.272.peg.1475	GlcNAc-GlcN deacetylase	bi	1	422	fig|680.270.peg.422	100	GlcNAc-GlcN deacetylase
1	1476	222	fig|680.272.peg.1476	Oxidoreductase, short-chain dehydrogenase/reductase family	bi	1	421	fig|680.270.peg.421	100	Oxidoreductase, short-chain dehydrogenase/reductase family
1	1477	160	fig|680.272.peg.1477	FIG023103: Predicted transmembrane protein	bi	1	420	fig|680.270.peg.420	100	FIG023103: Predicted transmembrane protein
1	1478	357	fig|680.272.peg.1478	Lipopolysaccharide export system permease protein LptG	bi	1	419	fig|680.270.peg.419	100	Lipopolysaccharide export system permease protein LptG
1	1479	367	fig|680.272.peg.1479	Lipopolysaccharide export system permease protein LptF	bi	1	418	fig|680.270.peg.418	100	Lipopolysaccharide export system permease protein LptF
1	1480	503	fig|680.272.peg.1480	Cytosol aminopeptidase PepA (EC 3.4.11.1)	bi	1	417	fig|680.270.peg.417	100	Cytosol aminopeptidase PepA (EC 3.4.11.1)
1	1481	150	fig|680.272.peg.1481	DNA polymerase III chi subunit (EC 2.7.7.7)	bi	1	416	fig|680.270.peg.416	100	DNA polymerase III chi subunit (EC 2.7.7.7)
1	1482	953	fig|680.272.peg.1482	Valyl-tRNA synthetase (EC 6.1.1.9)	bi	1	415	fig|680.270.peg.415	100	Valyl-tRNA synthetase (EC 6.1.1.9)
1	1483	133	fig|680.272.peg.1483	Uncharacterized membrane protein SO_4740 / Uncharacterized membrane protein SO_4740	bi	1	414	fig|680.270.peg.414	100	Uncharacterized membrane protein SO_4740 / Uncharacterized membrane protein SO_4740
1	1484	302	fig|680.272.peg.1484	Transcriptional regulator, MarR family / Uncharacterized N-acetyltransferase YjgM	bi	1	413	fig|680.270.peg.413	100	Transcriptional regulator, MarR family / Uncharacterized N-acetyltransferase YjgM
1	1485	267	fig|680.272.peg.1485	Beta-galactosidase/beta-glucuronidase	bi	1	412	fig|680.270.peg.412	100	Beta-galactosidase/beta-glucuronidase
1	1486	87	fig|680.272.peg.1486	bacteriocin immunity protein	bi	1	411	fig|680.270.peg.411	100	bacteriocin immunity protein
1	1487	834	fig|680.272.peg.1487	hypothetical protein	bi	1	410	fig|680.270.peg.410	100	hypothetical protein
1	1488	117	fig|680.272.peg.1488	Transcriptional regulator	bi	1	409	fig|680.270.peg.409	100	Transcriptional regulator
1	1489	68	fig|680.272.peg.1489	hypothetical protein	bi	1	408	fig|680.270.peg.408	100	hypothetical protein
1	1490	436	fig|680.272.peg.1490	Toxin HigB / Protein kinase domain of HipA	bi	1	407	fig|680.270.peg.407	100	Toxin HigB / Protein kinase domain of HipA
1	1491	180	fig|680.272.peg.1491	hypothetical protein	bi	1	406	fig|680.270.peg.406	100	hypothetical protein
1	1492	70	fig|680.272.peg.1492	Transcriptional regulator, Xre family	bi	1	405	fig|680.270.peg.405	100	Transcriptional regulator, Xre family
1	1493	531	fig|680.272.peg.1493	Type I restriction-modification system, DNA-methyltransferase subunit M (EC 2.1.1.72)	bi	1	404	fig|680.270.peg.404	100	Type I restriction-modification system, DNA-methyltransferase subunit M (EC 2.1.1.72)
1	1494	415	fig|680.272.peg.1494	Type I restriction-modification system, specificity subunit S	bi	1	403	fig|680.270.peg.403	100	Type I restriction-modification system, specificity subunit S
1	1495	1261	fig|680.272.peg.1495	Type I restriction-modification system, restriction subunit R (EC 3.1.21.3)	bi	1	402	fig|680.270.peg.402	100	Type I restriction-modification system, restriction subunit R (EC 3.1.21.3)
1	1496	407	fig|680.272.peg.1496	hypothetical protein	bi	1	401	fig|680.270.peg.401	100	hypothetical protein
1	1497	343	fig|680.272.peg.1497	hypothetical protein	bi	1	400	fig|680.270.peg.400	100	hypothetical protein
1	1498	83	fig|680.272.peg.1498	hypothetical protein	bi	1	399	fig|680.270.peg.399	100	hypothetical protein
1	1499	165	fig|680.272.peg.1499	FIG01201327: hypothetical protein	bi	1	398	fig|680.270.peg.398	100	FIG01201327: hypothetical protein
1	1500	671	fig|680.272.peg.1500	hypothetical protein	bi	1	397	fig|680.270.peg.397	100	hypothetical protein
1	1501	614	fig|680.272.peg.1501	hypothetical protein	bi	1	396	fig|680.270.peg.396	100	FIG01203557: hypothetical protein
1	1502	543	fig|680.272.peg.1502	hypothetical protein	bi	1	394	fig|680.270.peg.394	100	hypothetical protein
1	1503	141	fig|680.272.peg.1503	Ribonuclease E inhibitor RraB	bi	1	393	fig|680.270.peg.393	100	Ribonuclease E inhibitor RraB
1	1504	407	fig|680.272.peg.1504	Arginine deiminase (EC 3.5.3.6)	bi	1	392	fig|680.270.peg.392	100	Arginine deiminase (EC 3.5.3.6)
1	1505	335	fig|680.272.peg.1505	Ornithine carbamoyltransferase (EC 2.1.3.3)	bi	1	391	fig|680.270.peg.391	100	Ornithine carbamoyltransferase (EC 2.1.3.3)
1	1506	42	fig|680.272.peg.1506	FIG01201743: hypothetical protein	bi	1	390	fig|680.270.peg.390	100	FIG01201743: hypothetical protein
1	1507	310	fig|680.272.peg.1507	Aspartate carbamoyltransferase (EC 2.1.3.2)	bi	1	389	fig|680.270.peg.389	100	Aspartate carbamoyltransferase (EC 2.1.3.2)
1	1508	154	fig|680.272.peg.1508	Aspartate carbamoyltransferase regulatory chain (PyrI)	bi	1	388	fig|680.270.peg.388	100	Aspartate carbamoyltransferase regulatory chain (PyrI)
1	1509	130	fig|680.272.peg.1509	2-iminobutanoate/2-iminopropanoate deaminase RidA/TdcF (EC 3.5.99.10)	bi	1	387	fig|680.270.peg.387	100	2-iminobutanoate/2-iminopropanoate deaminase RidA/TdcF (EC 3.5.99.10)
1	1510	242	fig|680.272.peg.1510	Acyl-CoA:1-acyl-sn-glycerol-3-phosphate acyltransferase (EC 2.3.1.51) @ Acyl-ACP:1-acyl-sn-glycerol-3-phosphate acyltransferase (EC 2.3.1.n4)	bi	1	386	fig|680.270.peg.386	100	Acyl-CoA:1-acyl-sn-glycerol-3-phosphate acyltransferase (EC 2.3.1.51) @ Acyl-ACP:1-acyl-sn-glycerol-3-phosphate acyltransferase (EC 2.3.1.n4)
1	1511	422	fig|680.272.peg.1511	UDP-N-acetylglucosamine 1-carboxyvinyltransferase (EC 2.5.1.7)	bi	1	385	fig|680.270.peg.385	100	UDP-N-acetylglucosamine 1-carboxyvinyltransferase (EC 2.5.1.7)
1	1512	85	fig|680.272.peg.1512	Acid stress protein IbaG	bi	1	384	fig|680.270.peg.384	100	Acid stress protein IbaG
1	1513	107	fig|680.272.peg.1513	Phospholipid ABC transporter-binding protein MlaB	bi	1	383	fig|680.270.peg.383	100	Phospholipid ABC transporter-binding protein MlaB
1	1514	213	fig|680.272.peg.1514	Phospholipid ABC transporter shuttle protein MlaC	bi	1	382	fig|680.270.peg.382	100	Phospholipid ABC transporter shuttle protein MlaC
1	1515	166	fig|680.272.peg.1515	Phospholipid ABC transporter substrate-binding protein MlaD	bi	1	381	fig|680.270.peg.381	100	Phospholipid ABC transporter substrate-binding protein MlaD
1	1516	264	fig|680.272.peg.1516	Phospholipid ABC transporter permease protein MlaE	bi	1	380	fig|680.270.peg.380	100	Phospholipid ABC transporter permease protein MlaE
1	1517	268	fig|680.272.peg.1517	Phospholipid ABC transporter ATP-binding protein MlaF	bi	1	379	fig|680.270.peg.379	100	Phospholipid ABC transporter ATP-binding protein MlaF
1	1518	322	fig|680.272.peg.1518	Inner membrane protein YrbG, predicted calcium/sodium:proton antiporter	bi	1	378	fig|680.270.peg.378	100	Inner membrane protein YrbG, predicted calcium/sodium:proton antiporter
1	1519	324	fig|680.272.peg.1519	D-arabinose-5-phosphate isomerase (EC 5.3.1.13)	bi	1	377	fig|680.270.peg.377	100	D-arabinose-5-phosphate isomerase (EC 5.3.1.13)
1	1520	188	fig|680.272.peg.1520	Lipopolysaccharide export system protein LptC	bi	1	376	fig|680.270.peg.376	100	Lipopolysaccharide export system protein LptC
1	1521	165	fig|680.272.peg.1521	Lipopolysaccharide export system protein LptA	bi	1	375	fig|680.270.peg.375	100	Lipopolysaccharide export system protein LptA
1	1522	242	fig|680.272.peg.1522	Lipopolysaccharide ABC transporter, ATP-binding protein LptB	bi	1	374	fig|680.270.peg.374	100	Lipopolysaccharide ABC transporter, ATP-binding protein LptB
1	1523	492	fig|680.272.peg.1523	RNA polymerase sigma-54 factor RpoN	bi	1	373	fig|680.270.peg.373	100	RNA polymerase sigma-54 factor RpoN
1	1524	96	fig|680.272.peg.1524	Ribosome hibernation promoting factor Hpf	bi	1	372	fig|680.270.peg.372	100	Ribosome hibernation promoting factor Hpf
1	1525	149	fig|680.272.peg.1525	PTS IIA-like nitrogen-regulatory protein PtsN	bi	1	371	fig|680.270.peg.371	100	PTS IIA-like nitrogen-regulatory protein PtsN
1	1526	288	fig|680.272.peg.1526	RNase adapter protein RapZ	bi	1	370	fig|680.270.peg.370	100	RNase adapter protein RapZ
1	1527	92	fig|680.272.peg.1527	Phosphocarrier protein, nitrogen regulation associated	bi	1	369	fig|680.270.peg.369	100	Phosphocarrier protein, nitrogen regulation associated
1	1528	452	fig|680.272.peg.1528	Mg/Co/Ni transporter MgtE, CBS domain-containing	bi	1	368	fig|680.270.peg.368	100	Mg/Co/Ni transporter MgtE, CBS domain-containing
1	1529	448	fig|680.272.peg.1529	TldE protein, part of TldE/TldD proteolytic complex	bi	1	367	fig|680.270.peg.367	100	TldE protein, part of TldE/TldD proteolytic complex
1	1530	175	fig|680.272.peg.1530	UPF0307 protein YjgA	bi	1	366	fig|680.270.peg.366	100	UPF0307 protein YjgA
1	1531	321	fig|680.272.peg.1531	Hydroxypyruvate reductase (EC 1.1.1.81)	bi	1	365	fig|680.270.peg.365	100	Hydroxypyruvate reductase (EC 1.1.1.81)
1	1532	251	fig|680.272.peg.1532	LSU rRNA pseudouridine(746) synthase (EC 5.4.99.29) @ tRNA pseudouridine(32) synthase (EC 5.4.99.28)	bi	1	364	fig|680.270.peg.364	100	LSU rRNA pseudouridine(746) synthase (EC 5.4.99.29) @ tRNA pseudouridine(32) synthase (EC 5.4.99.28)
1	1533	422	fig|680.272.peg.1533	Putative manganese transporter	bi	1	363	fig|680.270.peg.363	100	Putative manganese transporter
1	1534	970	fig|680.272.peg.1534	RNA polymerase associated protein RapA	bi	1	362	fig|680.270.peg.362	100	RNA polymerase associated protein RapA
1	1535	459	fig|680.272.peg.1535	Predicted ATPase related to phosphate starvation-inducible protein PhoH	bi	1	361	fig|680.270.peg.361	100	Predicted ATPase related to phosphate starvation-inducible protein PhoH
1	1536	482	fig|680.272.peg.1536	TldD protein, part of TldE/TldD proteolytic complex	bi	1	360	fig|680.270.peg.360	100	TldD protein, part of TldE/TldD proteolytic complex
1	1537	274	fig|680.272.peg.1537	FIG003879: Uncharacterized subgroup of the nitrilase superfamily	bi	1	359	fig|680.270.peg.359	100	FIG003879: Uncharacterized subgroup of the nitrilase superfamily
1	1538	1293	fig|680.272.peg.1538	FIG005080: Possible exported protein	bi	1	358	fig|680.270.peg.358	100	FIG005080: Possible exported protein
1	1539	490	fig|680.272.peg.1539	Ribonuclease G	bi	1	357	fig|680.270.peg.357	100	Ribonuclease G
1	1540	190	fig|680.272.peg.1540	Septum formation protein Maf	bi	1	356	fig|680.270.peg.356	100	Septum formation protein Maf
1	1541	163	fig|680.272.peg.1541	Rod shape-determining protein MreD	bi	1	355	fig|680.270.peg.355	100	Rod shape-determining protein MreD
1	1542	297	fig|680.272.peg.1542	Rod shape-determining protein MreC	bi	1	354	fig|680.270.peg.354	100	Rod shape-determining protein MreC
1	1543	348	fig|680.272.peg.1543	Rod shape-determining protein MreB	bi	1	353	fig|680.270.peg.353	100	Rod shape-determining protein MreB
1	1544	1518	fig|680.272.peg.1544	MSHA biogenesis protein MshQ	bi	1	352	fig|680.270.peg.352	100	MSHA biogenesis protein MshQ
1	1545	143	fig|680.272.peg.1545	MSHA biogenesis protein MshP	bi	1	351	fig|680.270.peg.351	100	MSHA biogenesis protein MshP
1	1546	254	fig|680.272.peg.1546	MSHA biogenesis protein MshO	bi	1	350	fig|680.270.peg.350	100	MSHA biogenesis protein MshO
1	1547	188	fig|680.272.peg.1547	MSHA pilin protein MshD	bi	1	349	fig|680.270.peg.349	100	MSHA pilin protein MshD
1	1548	154	fig|680.272.peg.1548	MSHA pilin protein MshC	bi	1	348	fig|680.270.peg.348	100	MSHA pilin protein MshC
1	1549	75	fig|680.272.peg.1549	MSHA pilin protein MshA	bi	1	347	fig|680.270.peg.347	100	MSHA pilin protein MshA
1	1550	157	fig|680.272.peg.1550	MSHA pilin protein MshA	bi	1	346	fig|680.270.peg.346	100	MSHA pilin protein MshA
1	1551	40	fig|680.272.peg.1551	hypothetical protein	bi	1	345	fig|680.270.peg.345	100	hypothetical protein
1	1552	154	fig|680.272.peg.1552	MSHA biogenesis protein MshF	bi	1	344	fig|680.270.peg.344	100	MSHA biogenesis protein MshF
1	1553	408	fig|680.272.peg.1553	MSHA biogenesis protein MshG	bi	1	343	fig|680.270.peg.343	100	MSHA biogenesis protein MshG
1	1554	575	fig|680.272.peg.1554	MSHA biogenesis protein MshE	bi	1	342	fig|680.270.peg.342	100	MSHA biogenesis protein MshE
1	1555	362	fig|680.272.peg.1555	MSHA biogenesis protein MshN	bi	1	341	fig|680.270.peg.341	100	MSHA biogenesis protein MshN
1	1556	247	fig|680.272.peg.1556	MSHA biogenesis protein MshM	bi	1	340	fig|680.270.peg.340	100	MSHA biogenesis protein MshM
1	1557	545	fig|680.272.peg.1557	MSHA biogenesis protein MshL	bi	1	339	fig|680.270.peg.339	100	MSHA biogenesis protein MshL
1	1558	110	fig|680.272.peg.1558	MSHA biogenesis protein MshK	bi	1	338	fig|680.270.peg.338	100	MSHA biogenesis protein MshK
1	1559	217	fig|680.272.peg.1559	MSHA biogenesis protein MshJ	bi	1	337	fig|680.270.peg.337	100	MSHA biogenesis protein MshJ
1	1560	483	fig|680.272.peg.1560	MSHA biogenesis protein MshI	bi	1	336	fig|680.270.peg.336	100	MSHA biogenesis protein MshI
1	1561	670	fig|680.272.peg.1561	MSHA biogenesis protein MshH	bi	1	335	fig|680.270.peg.335	100	MSHA biogenesis protein MshH
1	1562	300	fig|680.272.peg.1562	hypothetical protein	bi	1	334	fig|680.270.peg.334	100	hypothetical protein
1	1563	703	fig|680.272.peg.1563	hypothetical protein	bi	1	333	fig|680.270.peg.333	100	hypothetical protein
1	1564	729	fig|680.272.peg.1564	RecD-like DNA helicase YrrC	bi	1	332	fig|680.270.peg.332	100	RecD-like DNA helicase YrrC
1	1565	162	fig|680.272.peg.1565	hypothetical protein	bi	1	331	fig|680.270.peg.331	100	hypothetical protein
1	1566	139	fig|680.272.peg.1566	hypothetical protein	bi	1	330	fig|680.270.peg.330	100	hypothetical protein
1	1567	794	fig|680.272.peg.1567	hypothetical protein	bi	1	329	fig|680.270.peg.329	100	hypothetical protein
1	1568	518	fig|680.272.peg.1568	Phage integrase	bi	1	328	fig|680.270.peg.328	100	Phage integrase
1	1569	442	fig|680.272.peg.1569	Phage integrase	bi	1	327	fig|680.270.peg.327	100	Phage integrase
1	1570	179	fig|680.272.peg.1570	Single-stranded DNA-binding protein	bi	1	326	fig|680.270.peg.326	100	Single-stranded DNA-binding protein
1	1571	215	fig|680.272.peg.1571	Transcriptional regulator, LuxR family	bi	1	325	fig|680.270.peg.325	100	Transcriptional regulator, LuxR family
1	1572	39	fig|680.272.peg.1572	hypothetical protein	bi	1	324	fig|680.270.peg.324	100	hypothetical protein
1	1573	291	fig|680.272.peg.1573	UTP--glucose-1-phosphate uridylyltransferase (EC 2.7.7.9)	bi	1	323	fig|680.270.peg.323	100	UTP--glucose-1-phosphate uridylyltransferase (EC 2.7.7.9)
1	1574	942	fig|680.272.peg.1574	Excinuclease ABC subunit A	bi	1	322	fig|680.270.peg.322	100	Excinuclease ABC subunit A
1	1575	595	fig|680.272.peg.1575	Lipid A core-O-antigen ligase	bi	1	321	fig|680.270.peg.321	100	Lipid A core-O-antigen ligase
1	1576	374	fig|680.272.peg.1576	Serine--pyruvate aminotransferase (EC 2.6.1.51) / L-alanine:glyoxylate aminotransferase (EC 2.6.1.44)	bi	1	320	fig|680.270.peg.320	100	Serine--pyruvate aminotransferase (EC 2.6.1.51) / L-alanine:glyoxylate aminotransferase (EC 2.6.1.44)
1	1577	451	fig|680.272.peg.1577	Aspartokinase (EC 2.7.2.4)	bi	1	319	fig|680.270.peg.319	100	Aspartokinase (EC 2.7.2.4)
1	1578	1227	fig|680.272.peg.1578	5-methyltetrahydrofolate--homocysteine methyltransferase (EC 2.1.1.13)	bi	1	318	fig|680.270.peg.318	100	5-methyltetrahydrofolate--homocysteine methyltransferase (EC 2.1.1.13)
1	1579	442	fig|680.272.peg.1579	Putative Na+/H+ antiporter	bi	1	317	fig|680.270.peg.317	100	Putative Na+/H+ antiporter
1	1580	38	fig|680.272.peg.1580	hypothetical protein	bi	1	115	fig|680.270.peg.115	100	hypothetical protein
1	1581	40	fig|680.272.peg.1581	hypothetical protein	bi	1	315	fig|680.270.peg.315	100	hypothetical protein
1	1582	260	fig|680.272.peg.1582	Phosphoadenylyl-sulfate reductase [thioredoxin] (EC 1.8.4.8)	bi	1	314	fig|680.270.peg.314	100	Phosphoadenylyl-sulfate reductase [thioredoxin] (EC 1.8.4.8)
1	1583	579	fig|680.272.peg.1583	Sulfite reductase [NADPH] hemoprotein beta-component (EC 1.8.1.2)	bi	1	313	fig|680.270.peg.313	100	Sulfite reductase [NADPH] hemoprotein beta-component (EC 1.8.1.2)
1	1584	625	fig|680.272.peg.1584	Sulfite reductase [NADPH] flavoprotein alpha-component (EC 1.8.1.2)	bi	1	312	fig|680.270.peg.312	100	Sulfite reductase [NADPH] flavoprotein alpha-component (EC 1.8.1.2)
1	1585	77	fig|680.272.peg.1585	Thymidylate kinase	bi	1	311	fig|680.270.peg.311	100	Thymidylate kinase
1	1586	222	fig|680.272.peg.1586	ABC-type Fe3+-hydroxamate transport system, periplasmic component	bi	1	310	fig|680.270.peg.310	100	ABC-type Fe3+-hydroxamate transport system, periplasmic component
1	1587	72	fig|680.272.peg.1587	Phage shock protein G	bi	1	309	fig|680.270.peg.309	100	Phage shock protein G
1	1588	316	fig|680.272.peg.1588	tRNA-dihydrouridine(20/20a) synthase (EC 1.3.1.91)	bi	1	308	fig|680.270.peg.308	100	tRNA-dihydrouridine(20/20a) synthase (EC 1.3.1.91)
1	1589	152	fig|680.272.peg.1589	Zinc uptake regulation protein Zur	bi	1	307	fig|680.270.peg.307	100	Zinc uptake regulation protein Zur
1	1590	154	fig|680.272.peg.1590	Chemotaxis protein CheX	bi	1	306	fig|680.270.peg.306	100	Chemotaxis protein CheX
1	1591	551	fig|680.272.peg.1591	Glucose-6-phosphate isomerase (EC 5.3.1.9)	bi	1	305	fig|680.270.peg.305	100	Glucose-6-phosphate isomerase (EC 5.3.1.9)
1	1592	140	fig|680.272.peg.1592	UPF0047 protein YjbQ	bi	1	304	fig|680.270.peg.304	100	UPF0047 protein YjbQ
1	1593	399	fig|680.272.peg.1593	hypothetical protein	bi	1	303	fig|680.270.peg.303	100	hypothetical protein
1	1594	362	fig|680.272.peg.1594	Alanine racemase (EC 5.1.1.1)	bi	1	302	fig|680.270.peg.302	99.72	Alanine racemase (EC 5.1.1.1)
1	1595	467	fig|680.272.peg.1595	Replicative DNA helicase (DnaB) (EC 3.6.4.12)	bi	1	301	fig|680.270.peg.301	100	Replicative DNA helicase (DnaB) (EC 3.6.4.12)
1	1596	255	fig|680.272.peg.1596	Membrane protein	bi	1	300	fig|680.270.peg.300	100	Membrane protein
1	1597	151	fig|680.272.peg.1597	LSU ribosomal protein L9p	bi	1	299	fig|680.270.peg.299	100	LSU ribosomal protein L9p
1	1598	76	fig|680.272.peg.1598	SSU ribosomal protein S18p @ SSU ribosomal protein S18p, zinc-independent	bi	1	298	fig|680.270.peg.298	100	SSU ribosomal protein S18p @ SSU ribosomal protein S18p, zinc-independent
1	1599	101	fig|680.272.peg.1599	Primosomal replication protein N	bi	1	297	fig|680.270.peg.297	100	Primosomal replication protein N
1	1600	130	fig|680.272.peg.1600	SSU ribosomal protein S6p	bi	1	296	fig|680.270.peg.296	100	SSU ribosomal protein S6p
1	1601	224	fig|680.272.peg.1601	Ribulose-phosphate 3-epimerase (EC 5.1.3.1)	bi	1	295	fig|680.270.peg.295	100	Ribulose-phosphate 3-epimerase (EC 5.1.3.1)
1	1602	280	fig|680.272.peg.1602	Methyl-directed repair DNA adenine methylase (EC 2.1.1.72)	bi	1	294	fig|680.270.peg.294	100	Methyl-directed repair DNA adenine methylase (EC 2.1.1.72)
1	1603	498	fig|680.272.peg.1603	Septum-associated cell division protein DamX	bi	1	293	fig|680.270.peg.293	100	Septum-associated cell division protein DamX
1	1604	367	fig|680.272.peg.1604	3-dehydroquinate synthase (EC 4.2.3.4)	bi	1	292	fig|680.270.peg.292	100	3-dehydroquinate synthase (EC 4.2.3.4)
1	1605	173	fig|680.272.peg.1605	Shikimate kinase I (EC 2.7.1.71)	bi	1	291	fig|680.270.peg.291	100	Shikimate kinase I (EC 2.7.1.71)
1	1606	581	fig|680.272.peg.1606	Type IV pilus biogenesis protein PilQ	bi	1	290	fig|680.270.peg.290	100	Type IV pilus biogenesis protein PilQ
1	1607	172	fig|680.272.peg.1607	Type IV pilus biogenesis protein PilP	bi	1	289	fig|680.270.peg.289	100	Type IV pilus biogenesis protein PilP
1	1608	198	fig|680.272.peg.1608	Type IV pilus biogenesis protein PilO	bi	1	288	fig|680.270.peg.288	100	Type IV pilus biogenesis protein PilO
1	1609	192	fig|680.272.peg.1609	Type IV pilus biogenesis protein PilN	bi	1	287	fig|680.270.peg.287	100	Type IV pilus biogenesis protein PilN
1	1610	339	fig|680.272.peg.1610	Type IV pilus biogenesis protein PilM	bi	1	286	fig|680.270.peg.286	100	Type IV pilus biogenesis protein PilM
1	1611	856	fig|680.272.peg.1611	Multimodular transpeptidase-transglycosylase (EC 2.4.1.129) (EC 3.4.-.-)	bi	1	285	fig|680.270.peg.285	100	Multimodular transpeptidase-transglycosylase (EC 2.4.1.129) (EC 3.4.-.-)
1	1612	303	fig|680.272.peg.1612	Hydrogen peroxide-inducible genes activator => OxyR	bi	1	284	fig|680.270.peg.284	100	Hydrogen peroxide-inducible genes activator => OxyR
1	1613	243	fig|680.272.peg.1613	Hybrid peroxiredoxin hyPrx5 (EC 1.11.1.15)	bi	1	283	fig|680.270.peg.283	100	Hybrid peroxiredoxin hyPrx5 (EC 1.11.1.15)
1	1614	491	fig|680.272.peg.1614	Dihydrolipoamide dehydrogenase (EC 1.8.1.4)	bi	1	282	fig|680.270.peg.282	100	Dihydrolipoamide dehydrogenase (EC 1.8.1.4)
1	1615	46	fig|680.272.peg.1615	FIG01201487: hypothetical protein	bi	1	281	fig|680.270.peg.281	100	FIG01201487: hypothetical protein
1	1616	94	fig|680.272.peg.1616	FIG01199674: hypothetical protein	bi	1	280	fig|680.270.peg.280	100	FIG01199674: hypothetical protein
1	1617	625	fig|680.272.peg.1617	Argininosuccinate lyase (EC 4.3.2.1) / N-acetylglutamate synthase (EC 2.3.1.1)	bi	1	279	fig|680.270.peg.279	100	Argininosuccinate lyase (EC 4.3.2.1) / N-acetylglutamate synthase (EC 2.3.1.1)
1	1618	405	fig|680.272.peg.1618	Argininosuccinate synthase (EC 6.3.4.5)	bi	1	278	fig|680.270.peg.278	100	Argininosuccinate synthase (EC 6.3.4.5)
1	1619	264	fig|680.272.peg.1619	N-acetylglutamate kinase (EC 2.7.2.8)	bi	1	277	fig|680.270.peg.277	100	N-acetylglutamate kinase (EC 2.7.2.8)
1	1620	335	fig|680.272.peg.1620	N-acetyl-gamma-glutamyl-phosphate reductase (EC 1.2.1.38)	bi	1	276	fig|680.270.peg.276	100	N-acetyl-gamma-glutamyl-phosphate reductase (EC 1.2.1.38)
1	1621	379	fig|680.272.peg.1621	N-acetylornithine deacetylase (EC 3.5.1.16)	bi	1	275	fig|680.270.peg.275	100	N-acetylornithine deacetylase (EC 3.5.1.16)
1	1622	878	fig|680.272.peg.1622	Phosphoenolpyruvate carboxylase (EC 4.1.1.31)	bi	1	274	fig|680.270.peg.274	100	Phosphoenolpyruvate carboxylase (EC 4.1.1.31)
1	1623	202	fig|680.272.peg.1623	Transcriptional regulator, PadR family	bi	1	273	fig|680.270.peg.273	100	Transcriptional regulator, PadR family
1	1624	301	fig|680.272.peg.1624	5,10-methylenetetrahydrofolate reductase (EC 1.5.1.20)	bi	1	272	fig|680.270.peg.272	100	5,10-methylenetetrahydrofolate reductase (EC 1.5.1.20)
1	1625	803	fig|680.272.peg.1625	Aspartokinase (EC 2.7.2.4) / Homoserine dehydrogenase (EC 1.1.1.3)	bi	1	271	fig|680.270.peg.271	100	Aspartokinase (EC 2.7.2.4) / Homoserine dehydrogenase (EC 1.1.1.3)
1	1626	387	fig|680.272.peg.1626	Cystathionine gamma-synthase (EC 2.5.1.48)	bi	1	270	fig|680.270.peg.270	100	Cystathionine gamma-synthase (EC 2.5.1.48)
1	1627	107	fig|680.272.peg.1627	Methionine repressor MetJ	bi	1	269	fig|680.270.peg.269	100	Methionine repressor MetJ
1	1628	426	fig|680.272.peg.1628	NADP-dependent malic enzyme (EC 1.1.1.40)	bi	1	268	fig|680.270.peg.268	100	NADP-dependent malic enzyme (EC 1.1.1.40)
1	1629	159	fig|680.272.peg.1629	Bacterioferritin (EC 1.16.3.1)	bi	1	267	fig|680.270.peg.267	100	Bacterioferritin (EC 1.16.3.1)
1	1630	63	fig|680.272.peg.1630	Bacterioferritin-associated ferredoxin	bi	1	266	fig|680.270.peg.266	100	Bacterioferritin-associated ferredoxin
1	1631	395	fig|680.272.peg.1631	Translation elongation factor Tu	bi	1	121	fig|680.270.peg.121	100	Translation elongation factor Tu
1	1632	700	fig|680.272.peg.1632	Translation elongation factor G	bi	1	264	fig|680.270.peg.264	100	Translation elongation factor G
1	1633	157	fig|680.272.peg.1633	SSU ribosomal protein S7p (S5e)	bi	1	263	fig|680.270.peg.263	100	SSU ribosomal protein S7p (S5e)
1	1634	125	fig|680.272.peg.1634	SSU ribosomal protein S12p (S23e)	bi	1	262	fig|680.270.peg.262	100	SSU ribosomal protein S12p (S23e)
1	1635	92	fig|680.272.peg.1635	tRNA 5-methylaminomethyl-2-thiouridine synthase subunit TusB	bi	1	261	fig|680.270.peg.261	100	tRNA 5-methylaminomethyl-2-thiouridine synthase subunit TusB
1	1636	119	fig|680.272.peg.1636	tRNA 5-methylaminomethyl-2-thiouridine synthase subunit TusC	bi	1	260	fig|680.270.peg.260	100	tRNA 5-methylaminomethyl-2-thiouridine synthase subunit TusC
1	1637	132	fig|680.272.peg.1637	tRNA 5-methylaminomethyl-2-thiouridine synthase subunit TusD	bi	1	259	fig|680.270.peg.259	100	tRNA 5-methylaminomethyl-2-thiouridine synthase subunit TusD
1	1638	239	fig|680.272.peg.1638	YheO-like PAS domain	bi	1	258	fig|680.270.peg.258	100	YheO-like PAS domain
1	1639	261	fig|680.272.peg.1639	FKBP-type peptidyl-prolyl cis-trans isomerase FkpA precursor (EC 5.2.1.8)	bi	1	257	fig|680.270.peg.257	100	FKBP-type peptidyl-prolyl cis-trans isomerase FkpA precursor (EC 5.2.1.8)
1	1640	329	fig|680.272.peg.1640	FOG: WD40 repeat	bi	1	256	fig|680.270.peg.256	100	FOG: WD40 repeat
1	1641	76	fig|680.272.peg.1641	Protein SlyX	bi	1	255	fig|680.270.peg.255	100	Protein SlyX
1	1642	318	fig|680.272.peg.1642	Isoaspartyl aminopeptidase (EC 3.4.19.5) @ Asp-X dipeptidase	bi	1	254	fig|680.270.peg.254	100	Isoaspartyl aminopeptidase (EC 3.4.19.5) @ Asp-X dipeptidase
1	1643	192	fig|680.272.peg.1643	FKBP-type peptidyl-prolyl cis-trans isomerase SlyD (EC 5.2.1.8)	bi	1	253	fig|680.270.peg.253	100	FKBP-type peptidyl-prolyl cis-trans isomerase SlyD (EC 5.2.1.8)
1	1644	67	fig|680.272.peg.1644	Cytoplasmic protein, probably associated with glutathione-regulated potassium-efflux	bi	1	252	fig|680.270.peg.252	100	Cytoplasmic protein, probably associated with glutathione-regulated potassium-efflux
1	1645	599	fig|680.272.peg.1645	Glutathione-regulated potassium-efflux system protein KefB	bi	1	251	fig|680.270.peg.251	100	Glutathione-regulated potassium-efflux system protein KefB
1	1646	196	fig|680.272.peg.1646	Glutathione-regulated potassium-efflux system ancillary protein KefG	bi	1	250	fig|680.270.peg.250	100	Glutathione-regulated potassium-efflux system ancillary protein KefG
1	1647	640	fig|680.272.peg.1647	Bis-ABC ATPase YheS	bi	1	249	fig|680.270.peg.249	100	Bis-ABC ATPase YheS
1	1648	160	fig|680.272.peg.1648	FIG01200117: hypothetical protein	bi	1	248	fig|680.270.peg.248	100	FIG01200117: hypothetical protein
1	1649	336	fig|680.272.peg.1649	Putative esterase YheT functionally coupled to phosphoribulokinase homolog	bi	1	247	fig|680.270.peg.247	100	Putative esterase YheT functionally coupled to phosphoribulokinase homolog
1	1650	71	fig|680.272.peg.1650	UPF0270 protein YheU	bi	1	246	fig|680.270.peg.246	100	UPF0270 protein YheU
1	1651	290	fig|680.272.peg.1651	Phosphoribulokinase homolog, function unknown	bi	1	245	fig|680.270.peg.245	100	Phosphoribulokinase homolog, function unknown
1	1652	211	fig|680.272.peg.1652	Cyclic AMP receptor protein	bi	1	244	fig|680.270.peg.244	100	Cyclic AMP receptor protein
1	1653	264	fig|680.272.peg.1653	FIG008480: zinc-binding hydrolase	bi	1	243	fig|680.270.peg.243	100	FIG008480: zinc-binding hydrolase
1	1654	486	fig|680.272.peg.1654	Succinylglutamic semialdehyde dehydrogenase (EC 1.2.1.71)	bi	1	242	fig|680.270.peg.242	100	Succinylglutamic semialdehyde dehydrogenase (EC 1.2.1.71)
1	1655	340	fig|680.272.peg.1655	Arginine N-succinyltransferase (EC 2.3.1.109)	bi	1	241	fig|680.270.peg.241	100	Arginine N-succinyltransferase (EC 2.3.1.109)
1	1656	404	fig|680.272.peg.1656	Succinylornithine transaminase (EC 2.6.1.81)	bi	1	240	fig|680.270.peg.240	100	Succinylornithine transaminase (EC 2.6.1.81)
1	1657	196	fig|680.272.peg.1657	Para-aminobenzoate synthase, amidotransferase component (EC 2.6.1.85)	bi	1	239	fig|680.270.peg.239	100	Para-aminobenzoate synthase, amidotransferase component (EC 2.6.1.85)
1	1658	983	fig|680.272.peg.1658	Extracellular deoxyribonuclease Xds	bi	1	238	fig|680.270.peg.238	100	Extracellular deoxyribonuclease Xds
1	1659	125	fig|680.272.peg.1659	hypothetical protein	bi	1	237	fig|680.270.peg.237	100	hypothetical protein
1	1660	346	fig|680.272.peg.1660	Tryptophanyl-tRNA synthetase (EC 6.1.1.2)	bi	1	236	fig|680.270.peg.236	100	Tryptophanyl-tRNA synthetase (EC 6.1.1.2)
1	1661	229	fig|680.272.peg.1661	Phosphoglycolate phosphatase (EC 3.1.3.18)	bi	1	235	fig|680.270.peg.235	100	Phosphoglycolate phosphatase (EC 3.1.3.18)
1	1662	248	fig|680.272.peg.1662	23S rRNA (guanosine(2251)-2'-O)-methyltransferase (EC 2.1.1.185)	bi	1	234	fig|680.270.peg.234	100	23S rRNA (guanosine(2251)-2'-O)-methyltransferase (EC 2.1.1.185)
1	1663	831	fig|680.272.peg.1663	3'-to-5' exoribonuclease RNase R	bi	1	233	fig|680.270.peg.233	100	3'-to-5' exoribonuclease RNase R
1	1664	142	fig|680.272.peg.1664	Nitrite-sensitive transcriptional repressor NsrR	bi	1	232	fig|680.270.peg.232	100	Nitrite-sensitive transcriptional repressor NsrR
1	1665	395	fig|680.272.peg.1665	Flavohemoglobin / Nitric oxide dioxygenase (EC 1.14.12.17)	bi	1	231	fig|680.270.peg.231	100	Flavohemoglobin / Nitric oxide dioxygenase (EC 1.14.12.17)
1	1666	212	fig|680.272.peg.1666	Sodium-type flagellar protein MotX	bi	1	230	fig|680.270.peg.230	100	Sodium-type flagellar protein MotX
1	1667	439	fig|680.272.peg.1667	Adenylosuccinate synthetase (EC 6.3.4.4)	bi	1	229	fig|680.270.peg.229	100	Adenylosuccinate synthetase (EC 6.3.4.4)
1	1668	62	fig|680.272.peg.1668	Putative inner membrane protein YjeT (clustered with HflC)	bi	1	228	fig|680.270.peg.228	100	Putative inner membrane protein YjeT (clustered with HflC)
1	1669	460	fig|680.272.peg.1669	Transposase, VIBHAR_02188 family	bi	1	2103	fig|680.270.peg.2103	100	Transposase, VIBHAR_02188 family
1	1670	327	fig|680.272.peg.1670	HflC protein	bi	1	226	fig|680.270.peg.226	100	HflC protein
1	1671	402	fig|680.272.peg.1671	HflK protein	bi	1	225	fig|680.270.peg.225	100	HflK protein
1	1672	430	fig|680.272.peg.1672	Ribosome LSU-associated GTP-binding protein HflX	bi	1	224	fig|680.270.peg.224	100	Ribosome LSU-associated GTP-binding protein HflX
1	1673	88	fig|680.272.peg.1673	RNA-binding protein Hfq	bi	1	223	fig|680.270.peg.223	100	RNA-binding protein Hfq
1	1674	311	fig|680.272.peg.1674	tRNA dimethylallyltransferase (EC 2.5.1.75)	bi	1	222	fig|680.270.peg.222	100	tRNA dimethylallyltransferase (EC 2.5.1.75)
1	1675	682	fig|680.272.peg.1675	DNA mismatch repair protein MutL	bi	1	221	fig|680.270.peg.221	100	DNA mismatch repair protein MutL
1	1676	576	fig|680.272.peg.1676	N-acetylmuramoyl-L-alanine amidase (EC 3.5.1.28)	bi	1	220	fig|680.270.peg.220	100	N-acetylmuramoyl-L-alanine amidase (EC 3.5.1.28)
1	1677	155	fig|680.272.peg.1677	tRNA threonylcarbamoyladenosine biosynthesis protein TsaE	bi	1	219	fig|680.270.peg.219	100	tRNA threonylcarbamoyladenosine biosynthesis protein TsaE
1	1678	376	fig|680.272.peg.1678	Epoxyqueuosine reductase (EC 1.17.99.6) QueG	bi	1	218	fig|680.270.peg.218	100	Epoxyqueuosine reductase (EC 1.17.99.6) QueG
1	1679	182	fig|680.272.peg.1679	3'-to-5' oligoribonuclease (orn)	bi	1	217	fig|680.270.peg.217	100	3'-to-5' oligoribonuclease (orn)
1	1680	373	fig|680.272.peg.1680	Ribosome small subunit biogenesis RbfA-release protein RsgA	bi	1	216	fig|680.270.peg.216	100	Ribosome small subunit biogenesis RbfA-release protein RsgA
1	1681	286	fig|680.272.peg.1681	Phosphatidylserine decarboxylase (EC 4.1.1.65)	bi	1	215	fig|680.270.peg.215	100	Phosphatidylserine decarboxylase (EC 4.1.1.65)
1	1682	460	fig|680.272.peg.1682	Transposase, VIBHAR_02188 family	bi	1	2056	fig|680.270.peg.2056	100	Transposase, VIBHAR_02188 family
1	1683	472	fig|680.272.peg.1683	Sodium-dependent anion transporter family	bi	1	213	fig|680.270.peg.213	100	Sodium-dependent anion transporter family
1	1684	413	fig|680.272.peg.1684	Mobile element protein	-				0
1	1685	627	fig|680.272.peg.1685	Methyl-accepting chemotaxis sensor/transducer protein	bi	1	211	fig|680.270.peg.211	100	Methyl-accepting chemotaxis sensor/transducer protein
1	1686	296	fig|680.272.peg.1686	Permease of the drug/metabolite transporter (DMT) superfamily	bi	1	210	fig|680.270.peg.210	100	Permease of the drug/metabolite transporter (DMT) superfamily
1	1687	511	fig|680.272.peg.1687	2,3-bisphosphoglycerate-independent phosphoglycerate mutase (EC 5.4.2.12)	bi	1	209	fig|680.270.peg.209	100	2,3-bisphosphoglycerate-independent phosphoglycerate mutase (EC 5.4.2.12)
1	1688	145	fig|680.272.peg.1688	Rhodanese-related sulfurtransferase YibN	bi	1	208	fig|680.270.peg.208	100	Rhodanese-related sulfurtransferase YibN
1	1689	155	fig|680.272.peg.1689	Protein-export protein SecB (maintains pre-export unfolded state)	bi	1	207	fig|680.270.peg.207	100	Protein-export protein SecB (maintains pre-export unfolded state)
1	1690	346	fig|680.272.peg.1690	Glycerol-3-phosphate dehydrogenase [NAD(P)+] (EC 1.1.1.94)	bi	1	206	fig|680.270.peg.206	100	Glycerol-3-phosphate dehydrogenase [NAD(P)+] (EC 1.1.1.94)
1	1691	274	fig|680.272.peg.1691	Serine acetyltransferase (EC 2.3.1.30)	bi	1	205	fig|680.270.peg.205	100	Serine acetyltransferase (EC 2.3.1.30)
1	1692	377	fig|680.272.peg.1692	Murein hydrolase activator EnvC	bi	1	204	fig|680.270.peg.204	100	Murein hydrolase activator EnvC
1	1693	319	fig|680.272.peg.1693	hypothetical protein	bi	1	203	fig|680.270.peg.203	100	hypothetical protein
1	1694	212	fig|680.272.peg.1694	Transcriptional regulator, AcrR family	bi	1	202	fig|680.270.peg.202	100	Transcriptional regulator, AcrR family
1	1695	125	fig|680.272.peg.1695	hypothetical protein	bi	1	201	fig|680.270.peg.201	100	hypothetical protein
1	1696	324	fig|680.272.peg.1696	Translation elongation factor P Lys34--(R)-beta-lysine ligase	bi	1	200	fig|680.270.peg.200	100	Translation elongation factor P Lys34--(R)-beta-lysine ligase
1	1697	34	fig|680.272.peg.1697	hypothetical protein	bi	1	199	fig|680.270.peg.199	100	hypothetical protein
1	1698	607	fig|680.272.peg.1698	Fumarate reductase flavoprotein subunit (EC 1.3.5.4)	bi	1	198	fig|680.270.peg.198	100	Fumarate reductase flavoprotein subunit (EC 1.3.5.4)
1	1699	253	fig|680.272.peg.1699	Fumarate reductase iron-sulfur protein (EC 1.3.5.4)	bi	1	197	fig|680.270.peg.197	100	Fumarate reductase iron-sulfur protein (EC 1.3.5.4)
1	1700	128	fig|680.272.peg.1700	Fumarate reductase subunit C	bi	1	196	fig|680.270.peg.196	100	Fumarate reductase subunit C
1	1701	126	fig|680.272.peg.1701	Fumarate reductase subunit D	bi	1	195	fig|680.270.peg.195	100	Fumarate reductase subunit D
1	1702	228	fig|680.272.peg.1702	Nitroreductase family protein	bi	1	194	fig|680.270.peg.194	100	Nitroreductase family protein
1	1703	468	fig|680.272.peg.1703	hypothetical protein	bi	1	193	fig|680.270.peg.193	100	hypothetical protein
1	1704	189	fig|680.272.peg.1704	Translation elongation factor P	bi	1	192	fig|680.270.peg.192	100	Translation elongation factor P
1	1705	341	fig|680.272.peg.1705	Lysine 2,3-aminomutase (EC 5.4.3.2)	bi	1	191	fig|680.270.peg.191	100	Lysine 2,3-aminomutase (EC 5.4.3.2)
1	1706	166	fig|680.272.peg.1706	Mg(2+)-transport-ATPase-associated protein MgtC	bi	1	190	fig|680.270.peg.190	100	Mg(2+)-transport-ATPase-associated protein MgtC
1	1707	188	fig|680.272.peg.1707	hypothetical protein	bi	1	189	fig|680.270.peg.189	100	hypothetical protein
1	1708	31	fig|680.272.peg.1708	hypothetical protein	bi	1	188	fig|680.270.peg.188	100	hypothetical protein
1	1709	127	fig|680.272.peg.1709	hypothetical protein	bi	1	187	fig|680.270.peg.187	100	hypothetical protein
1	1710	583	fig|680.272.peg.1710	Retron-type RNA-directed DNA polymerase (EC 2.7.7.49)	bi	1	186	fig|680.270.peg.186	100	Retron-type RNA-directed DNA polymerase (EC 2.7.7.49)
1	1711	549	fig|680.272.peg.1711	Heat shock protein 60 kDa family chaperone GroEL	bi	1	185	fig|680.270.peg.185	100	Heat shock protein 60 kDa family chaperone GroEL
1	1712	97	fig|680.272.peg.1712	Heat shock protein 10 kDa family chaperone GroES	bi	1	184	fig|680.270.peg.184	100	Heat shock protein 10 kDa family chaperone GroES
1	1713	460	fig|680.272.peg.1713	Multi antimicrobial extrusion protein (Na(+)/drug antiporter), MATE family of MDR efflux pumps	bi	1	183	fig|680.270.peg.183	100	Multi antimicrobial extrusion protein (Na(+)/drug antiporter), MATE family of MDR efflux pumps
1	1714	321	fig|680.272.peg.1714	6-phosphofructokinase (EC 2.7.1.11)	bi	1	182	fig|680.270.peg.182	100	6-phosphofructokinase (EC 2.7.1.11)
1	1715	303	fig|680.272.peg.1715	Ferrous-iron efflux pump FieF	bi	1	181	fig|680.270.peg.181	100	Ferrous-iron efflux pump FieF
1	1716	170	fig|680.272.peg.1716	P pilus assembly/Cpx signaling pathway, periplasmic inhibitor/zinc-resistance associated protein	bi	1	180	fig|680.270.peg.180	100	P pilus assembly/Cpx signaling pathway, periplasmic inhibitor/zinc-resistance associated protein
1	1717	230	fig|680.272.peg.1717	Copper-sensing two-component system response regulator CpxR	bi	1	179	fig|680.270.peg.179	100	Copper-sensing two-component system response regulator CpxR
1	1718	468	fig|680.272.peg.1718	Copper sensory histidine kinase CpxA	bi	1	178	fig|680.270.peg.178	100	Copper sensory histidine kinase CpxA
1	1719	203	fig|680.272.peg.1719	Superoxide dismutase [Mn] (EC 1.15.1.1)	bi	1	177	fig|680.270.peg.177	100	Superoxide dismutase [Mn] (EC 1.15.1.1)
1	1720	160	fig|680.272.peg.1720	tRNA (cytidine(34)-2'-O)-methyltransferase (EC 2.1.1.207)	bi	1	176	fig|680.270.peg.176	100	tRNA (cytidine(34)-2'-O)-methyltransferase (EC 2.1.1.207)
1	1721	173	fig|680.272.peg.1721	UPF0716 protein FxsA	bi	1	175	fig|680.270.peg.175	100	UPF0716 protein FxsA
1	1722	484	fig|680.272.peg.1722	Aspartate ammonia-lyase (EC 4.3.1.1)	bi	1	174	fig|680.270.peg.174	100	Aspartate ammonia-lyase (EC 4.3.1.1)
1	1723	436	fig|680.272.peg.1723	Anaerobic C4-dicarboxylate transporter DcuA	bi	1	173	fig|680.270.peg.173	100	Anaerobic C4-dicarboxylate transporter DcuA
1	1724	612	fig|680.272.peg.1724	Cytochrome c-type biogenesis protein DsbD, protein-disulfide reductase (EC 1.8.1.8)	bi	1	172	fig|680.270.peg.172	100	Cytochrome c-type biogenesis protein DsbD, protein-disulfide reductase (EC 1.8.1.8)
1	1725	212	fig|680.272.peg.1725	Two-component transcriptional response regulator, LuxR family	bi	1	171	fig|680.270.peg.171	100	Two-component transcriptional response regulator, LuxR family
1	1726	209	fig|680.272.peg.1726	MarC family integral membrane protein	bi	1	170	fig|680.270.peg.170	100	MarC family integral membrane protein
1	1727	88	fig|680.272.peg.1727	FIG152265: Sodium:solute symporter associated protein	bi	1	169	fig|680.270.peg.169	100	FIG152265: Sodium:solute symporter associated protein
1	1728	576	fig|680.272.peg.1728	Acetate permease ActP (cation/acetate symporter)	bi	1	168	fig|680.270.peg.168	100	Acetate permease ActP (cation/acetate symporter)
1	1729	162	fig|680.272.peg.1729	hypothetical protein	bi	1	167	fig|680.270.peg.167	100	hypothetical protein
1	1730	127	fig|680.272.peg.1730	hypothetical protein	bi	1	166	fig|680.270.peg.166	100	hypothetical protein
1	1731	462	fig|680.272.peg.1731	Fumarate hydratase class II (EC 4.2.1.2)	bi	1	165	fig|680.270.peg.165	100	Fumarate hydratase class II (EC 4.2.1.2)
1	1732	1144	fig|680.272.peg.1732	Two-component system sensor histidine kinase	bi	1	164	fig|680.270.peg.164	100	Two-component system sensor histidine kinase
1	1733	397	fig|680.272.peg.1733	Probable 3-phenylpropionic acid transporter	bi	1	163	fig|680.270.peg.163	100	Probable 3-phenylpropionic acid transporter
1	1734	609	fig|680.272.peg.1734	Predicted signal-transduction protein containing cAMP-binding and CBS domains	bi	1	162	fig|680.270.peg.162	100	Predicted signal-transduction protein containing cAMP-binding and CBS domains
1	1735	211	fig|680.272.peg.1735	3'-5' exonuclease domain similar to epsilon subunit of DNA polymerase III, PA3232-type	bi	1	161	fig|680.270.peg.161	100	3'-5' exonuclease domain similar to epsilon subunit of DNA polymerase III, PA3232-type
1	1736	651	fig|680.272.peg.1736	Acetyl-CoA synthetase (EC 6.2.1.1)	bi	1	160	fig|680.270.peg.160	100	Acetyl-CoA synthetase (EC 6.2.1.1)
1	1737	39	fig|680.272.peg.1737	hypothetical protein	bi	1	159	fig|680.270.peg.159	100	hypothetical protein
1	1738	150	fig|680.272.peg.1738	3-dehydroquinate dehydratase II (EC 4.2.1.10)	bi	1	158	fig|680.270.peg.158	100	3-dehydroquinate dehydratase II (EC 4.2.1.10)
1	1739	155	fig|680.272.peg.1739	Biotin carboxyl carrier protein of acetyl-CoA carboxylase	bi	1	157	fig|680.270.peg.157	100	Biotin carboxyl carrier protein of acetyl-CoA carboxylase
1	1740	448	fig|680.272.peg.1740	Biotin carboxylase of acetyl-CoA carboxylase (EC 6.3.4.14)	bi	1	156	fig|680.270.peg.156	100	Biotin carboxylase of acetyl-CoA carboxylase (EC 6.3.4.14)
1	1741	296	fig|680.272.peg.1741	Ribosomal protein L11 methyltransferase	bi	1	155	fig|680.270.peg.155	100	Ribosomal protein L11 methyltransferase
1	1742	307	fig|680.272.peg.1742	tRNA-dihydrouridine synthase DusB	bi	1	154	fig|680.270.peg.154	100	tRNA-dihydrouridine synthase DusB
1	1743	99	fig|680.272.peg.1743	DNA-binding protein Fis	bi	1	153	fig|680.270.peg.153	100	DNA-binding protein Fis
1	1744	414	fig|680.272.peg.1744	transposase for IS1001 element	bi	1	152	fig|680.270.peg.152	100	transposase for IS1001 element
1	1745	330	fig|680.272.peg.1745	GGDEF domain containing protein	bi	1	151	fig|680.270.peg.151	100	GGDEF domain containing protein
1	1746	38	fig|680.272.peg.1746	hypothetical protein	uni	1	115	fig|680.270.peg.115	100	hypothetical protein
1	1747	712	fig|680.272.peg.1747	Lysine decarboxylase, inducible (EC 4.1.1.18)	bi	1	149	fig|680.270.peg.149	100	Lysine decarboxylase, inducible (EC 4.1.1.18)
1	1748	449	fig|680.272.peg.1748	Lysine/cadaverine antiporter membrane protein CadB	bi	1	148	fig|680.270.peg.148	100	Lysine/cadaverine antiporter membrane protein CadB
1	1749	524	fig|680.272.peg.1749	Transcriptional activator of cad operon	bi	1	147	fig|680.270.peg.147	100	Transcriptional activator of cad operon
1	1750	133	fig|680.272.peg.1750	Transcriptional regulator ZntR, MerR family	bi	1	145	fig|680.270.peg.145	100	Transcriptional regulator ZntR, MerR family
1	1751	59	fig|680.272.peg.1751	FIG01205839: hypothetical protein	bi	1	144	fig|680.270.peg.144	100	FIG01205839: hypothetical protein
1	1752	531	fig|680.272.peg.1752	IMP cyclohydrolase (EC 3.5.4.10) / Phosphoribosylaminoimidazolecarboxamide formyltransferase (EC 2.1.2.3)	bi	1	143	fig|680.270.peg.143	100	IMP cyclohydrolase (EC 3.5.4.10) / Phosphoribosylaminoimidazolecarboxamide formyltransferase (EC 2.1.2.3)
1	1753	430	fig|680.272.peg.1753	Phosphoribosylamine--glycine ligase (EC 6.3.4.13)	bi	1	142	fig|680.270.peg.142	100	Phosphoribosylamine--glycine ligase (EC 6.3.4.13)
1	1754	233	fig|680.272.peg.1754	Peptidyl-prolyl cis-trans isomerase (EC 5.2.1.8)	bi	1	141	fig|680.270.peg.141	100	Peptidyl-prolyl cis-trans isomerase (EC 5.2.1.8)
1	1755	91	fig|680.272.peg.1755	DNA-binding protein HU-alpha	bi	1	140	fig|680.270.peg.140	100	DNA-binding protein HU-alpha
1	1756	378	fig|680.272.peg.1756	CBS-domain-containing protein	bi	1	139	fig|680.270.peg.139	100	CBS-domain-containing protein
1	1757	196	fig|680.272.peg.1757	Uncharacterized protein YjaG	bi	1	138	fig|680.270.peg.138	100	Uncharacterized protein YjaG
1	1758	308	fig|680.272.peg.1758	D-3-phosphoglycerate dehydrogenase (EC 1.1.1.95)	bi	1	137	fig|680.270.peg.137	100	D-3-phosphoglycerate dehydrogenase (EC 1.1.1.95)
1	1759	191	fig|680.272.peg.1759	Hypothetical protein VC0266 (sugar utilization related?)	bi	1	136	fig|680.270.peg.136	100	Hypothetical protein VC0266 (sugar utilization related?)
1	1760	356	fig|680.272.peg.1760	Uroporphyrinogen III decarboxylase (EC 4.1.1.37)	bi	1	135	fig|680.270.peg.135	100	Uroporphyrinogen III decarboxylase (EC 4.1.1.37)
1	1761	248	fig|680.272.peg.1761	hypothetical protein	bi	1	134	fig|680.270.peg.134	100	hypothetical protein
1	1762	164	fig|680.272.peg.1762	hypothetical protein	bi	1	133	fig|680.270.peg.133	100	hypothetical protein
1	1763	261	fig|680.272.peg.1763	NADH pyrophosphatase (EC 3.6.1.22), decaps 5'-NAD modified RNA	bi	1	132	fig|680.270.peg.132	100	NADH pyrophosphatase (EC 3.6.1.22), decaps 5'-NAD modified RNA
1	1764	162	fig|680.272.peg.1764	Regulator of sigma D	bi	1	131	fig|680.270.peg.131	100	Regulator of sigma D
1	1765	215	fig|680.272.peg.1765	hypothetical protein	bi	1	130	fig|680.270.peg.130	98.13	hypothetical protein
1	1766	1401	fig|680.272.peg.1766	DNA-directed RNA polymerase beta' subunit (EC 2.7.7.6)	bi	1	129	fig|680.270.peg.129	100	DNA-directed RNA polymerase beta' subunit (EC 2.7.7.6)
1	1767	1343	fig|680.272.peg.1767	DNA-directed RNA polymerase beta subunit (EC 2.7.7.6)	bi	1	128	fig|680.270.peg.128	100	DNA-directed RNA polymerase beta subunit (EC 2.7.7.6)
1	1768	123	fig|680.272.peg.1768	LSU ribosomal protein L7p/L12p (P1/P2)	bi	1	127	fig|680.270.peg.127	100	LSU ribosomal protein L7p/L12p (P1/P2)
1	1769	165	fig|680.272.peg.1769	LSU ribosomal protein L10p (P0)	bi	1	126	fig|680.270.peg.126	100	LSU ribosomal protein L10p (P0)
1	1770	234	fig|680.272.peg.1770	LSU ribosomal protein L1p (L10Ae)	bi	1	125	fig|680.270.peg.125	100	LSU ribosomal protein L1p (L10Ae)
1	1771	143	fig|680.272.peg.1771	LSU ribosomal protein L11p (L12e)	bi	1	124	fig|680.270.peg.124	100	LSU ribosomal protein L11p (L12e)
1	1772	183	fig|680.272.peg.1772	Transcription antitermination protein NusG	bi	1	123	fig|680.270.peg.123	100	Transcription antitermination protein NusG
1	1773	127	fig|680.272.peg.1773	Protein translocase subunit SecE	bi	1	122	fig|680.270.peg.122	100	Protein translocase subunit SecE
1	1774	395	fig|680.272.peg.1774	Translation elongation factor Tu	uni	1	121	fig|680.270.peg.121	100	Translation elongation factor Tu
1	1775	308	fig|680.272.peg.1775	Pantothenate kinase (EC 2.7.1.33)	bi	1	120	fig|680.270.peg.120	100	Pantothenate kinase (EC 2.7.1.33)
1	1776	322	fig|680.272.peg.1776	Biotin operon repressor / Biotin--protein ligase (EC 6.3.4.9)(EC 6.3.4.10)(EC 6.3.4.11)(EC 6.3.4.15)	bi	1	119	fig|680.270.peg.119	100	Biotin operon repressor / Biotin--protein ligase (EC 6.3.4.9)(EC 6.3.4.10)(EC 6.3.4.11)(EC 6.3.4.15)
1	1777	348	fig|680.272.peg.1777	UDP-N-acetylenolpyruvoylglucosamine reductase (EC 1.3.1.98)	bi	1	118	fig|680.270.peg.118	100	UDP-N-acetylenolpyruvoylglucosamine reductase (EC 1.3.1.98)
1	1778	154	fig|680.272.peg.1778	Predicted acyltransferase	bi	1	117	fig|680.270.peg.117	100	Predicted acyltransferase
1	1779	447	fig|680.272.peg.1779	CDP-diacylglycerol--serine O-phosphatidyltransferase (EC 2.7.8.8)	bi	1	116	fig|680.270.peg.116	100	CDP-diacylglycerol--serine O-phosphatidyltransferase (EC 2.7.8.8)
1	1780	38	fig|680.272.peg.1780	hypothetical protein	uni	1	115	fig|680.270.peg.115	100	hypothetical protein
1	1781	219	fig|680.272.peg.1781	RNA-binding protein	bi	1	113	fig|680.270.peg.113	99.28	RNA-binding protein
1	1782	269	fig|680.272.peg.1782	Glutamate racemase (EC 5.1.1.3)	bi	1	112	fig|680.270.peg.112	100	Glutamate racemase (EC 5.1.1.3)
1	1783	228	fig|680.272.peg.1783	conserved hypothetical protein [Pyrococcus horikoshii] COG2102: Predicted ATPases of PP-loop superfamily IPR002761: Domain of unknown function DUF71: B12 cluster	bi	1	111	fig|680.270.peg.111	100	conserved hypothetical protein [Pyrococcus horikoshii] COG2102: Predicted ATPases of PP-loop superfamily IPR002761: Domain of unknown function DUF71: B12 cluster
1	1784	625	fig|680.272.peg.1784	Outer membrane vitamin B12 receptor BtuB	bi	1	110	fig|680.270.peg.110	100	Outer membrane vitamin B12 receptor BtuB
1	1785	370	fig|680.272.peg.1785	tRNA (uracil(54)-C5)-methyltransferase (EC 2.1.1.35) @ tmRNA (uracil(341)-C5)-methyltransferase	bi	1	109	fig|680.270.peg.109	100	tRNA (uracil(54)-C5)-methyltransferase (EC 2.1.1.35) @ tmRNA (uracil(341)-C5)-methyltransferase
1	1786	122	fig|680.272.peg.1786	Inner membrane protein YijD	bi	1	108	fig|680.270.peg.108	100	Inner membrane protein YijD
1	1787	214	fig|680.272.peg.1787	Unsaturated fatty acid biosythesis repressor FabR, TetR family	bi	1	107	fig|680.270.peg.107	100	Unsaturated fatty acid biosythesis repressor FabR, TetR family
1	1788	467	fig|680.272.peg.1788	Soluble pyridine nucleotide transhydrogenase (EC 1.6.1.1)	bi	1	106	fig|680.270.peg.106	100	Soluble pyridine nucleotide transhydrogenase (EC 1.6.1.1)
1	1789	448	fig|680.272.peg.1789	DNA-damage-inducible protein F	bi	1	105	fig|680.270.peg.105	100	DNA-damage-inducible protein F
1	1790	265	fig|680.272.peg.1790	Uncharacterized SAM-dependent O-methyltransferase	bi	1	104	fig|680.270.peg.104	100	Uncharacterized SAM-dependent O-methyltransferase
1	1791	207	fig|680.272.peg.1791	SOS-response repressor and protease LexA (EC 3.4.21.88)	bi	1	103	fig|680.270.peg.103	100	SOS-response repressor and protease LexA (EC 3.4.21.88)
1	1792	809	fig|680.272.peg.1792	Glycerol-3-phosphate acyltransferase (EC 2.3.1.15)	bi	1	102	fig|680.270.peg.102	100	Glycerol-3-phosphate acyltransferase (EC 2.3.1.15)
1	1793	285	fig|680.272.peg.1793	4-hydroxybenzoate polyprenyltransferase (EC 2.5.1.39)	bi	1	101	fig|680.270.peg.101	100	4-hydroxybenzoate polyprenyltransferase (EC 2.5.1.39)
1	1794	180	fig|680.272.peg.1794	Chorismate--pyruvate lyase (EC 4.1.3.40)	bi	1	100	fig|680.270.peg.100	100	Chorismate--pyruvate lyase (EC 4.1.3.40)
1	1795	137	fig|680.272.peg.1795	Similar to flagellar basal body-associated protein FliL	bi	1	99	fig|680.270.peg.99	100	Similar to flagellar basal body-associated protein FliL
1	1796	281	fig|680.272.peg.1796	Rhomboid protease GlpG (EC 3.4.21.105)	bi	1	98	fig|680.270.peg.98	100	Rhomboid protease GlpG (EC 3.4.21.105)
1	1797	107	fig|680.272.peg.1797	Thiosulfate sulfurtransferase GlpE (EC 2.8.1.1)	bi	1	97	fig|680.270.peg.97	100	Thiosulfate sulfurtransferase GlpE (EC 2.8.1.1)
1	1798	286	fig|680.272.peg.1798	RNA polymerase sigma factor RpoH	bi	1	96	fig|680.270.peg.96	100	RNA polymerase sigma factor RpoH
1	1799	323	fig|680.272.peg.1799	Cell-division-associated, ABC-transporter-like signaling protein FtsX	bi	1	95	fig|680.270.peg.95	100	Cell-division-associated, ABC-transporter-like signaling protein FtsX
1	1800	225	fig|680.272.peg.1800	Cell-division-associated, ABC-transporter-like signaling protein FtsE	bi	1	94	fig|680.270.peg.94	100	Cell-division-associated, ABC-transporter-like signaling protein FtsE
1	1801	409	fig|680.272.peg.1801	Signal recognition particle receptor FtsY	bi	1	93	fig|680.270.peg.93	100	Signal recognition particle receptor FtsY
1	1802	200	fig|680.272.peg.1802	16S rRNA (guanine(966)-N(2))-methyltransferase (EC 2.1.1.171)	bi	1	92	fig|680.270.peg.92	100	16S rRNA (guanine(966)-N(2))-methyltransferase (EC 2.1.1.171)
1	1803	89	fig|680.272.peg.1803	hypothetical protein	bi	1	91	fig|680.270.peg.91	100	hypothetical protein
1	1804	444	fig|680.272.peg.1804	Mobile element protein	bi	2	4200	fig|680.270.peg.4200	99.77	Mobile element protein
1	1805	195	fig|680.272.peg.1805	MarC family integral membrane protein	bi	1	89	fig|680.270.peg.89	100	MarC family integral membrane protein
1	1806	74	fig|680.272.peg.1806	hypothetical protein	bi	1	88	fig|680.270.peg.88	100	hypothetical protein
1	1807	207	fig|680.272.peg.1807	Putative inner membrane protein	bi	1	87	fig|680.270.peg.87	100	Putative inner membrane protein
1	1808	61	fig|680.272.peg.1808	hypothetical protein	bi	1	86	fig|680.270.peg.86	100	hypothetical protein
1	1809	52	fig|680.272.peg.1809	FIG01200822: hypothetical protein	bi	1	85	fig|680.270.peg.85	100	FIG01200822: hypothetical protein
1	1810	122	fig|680.272.peg.1810	FIG01199573: hypothetical protein	bi	1	84	fig|680.270.peg.84	100	FIG01199573: hypothetical protein
1	1811	110	fig|680.272.peg.1811	FIG01199558: hypothetical protein	bi	1	83	fig|680.270.peg.83	100	FIG01199558: hypothetical protein
1	1812	338	fig|680.272.peg.1812	Putative inner membrane protein	bi	1	82	fig|680.270.peg.82	100	Putative inner membrane protein
1	1813	127	fig|680.272.peg.1813	Pyruvate/2-oxoglutarate dehydrogenase complex, dihydrolipoamide dehydrogenase component	bi	1	81	fig|680.270.peg.81	100	Pyruvate/2-oxoglutarate dehydrogenase complex, dihydrolipoamide dehydrogenase component
1	1814	406	fig|680.272.peg.1814	MFS-type efflux pump ArsJ specific for 1-arseno-3-phosphoglycerate	bi	1	80	fig|680.270.peg.80	100	MFS-type efflux pump ArsJ specific for 1-arseno-3-phosphoglycerate
1	1815	165	fig|680.272.peg.1815	Protein tyrosine phosphatase (EC 3.1.3.48)	bi	1	79	fig|680.270.peg.79	100	Protein tyrosine phosphatase (EC 3.1.3.48)
1	1816	334	fig|680.272.peg.1816	NAD-dependent glyceraldehyde-3-phosphate dehydrogenase (EC 1.2.1.12) for arsenate detoxification	bi	1	78	fig|680.270.peg.78	100	NAD-dependent glyceraldehyde-3-phosphate dehydrogenase (EC 1.2.1.12) for arsenate detoxification
1	1817	112	fig|680.272.peg.1817	Arsenical resistance operon repressor	bi	1	77	fig|680.270.peg.77	100	Arsenical resistance operon repressor
1	1818	408	fig|680.272.peg.1818	Predicted signal transduction protein	bi	1	76	fig|680.270.peg.76	100	Predicted signal transduction protein
1	1819	205	fig|680.272.peg.1819	Homoserine/homoserine lactone efflux protein	bi	1	75	fig|680.270.peg.75	100	Homoserine/homoserine lactone efflux protein
1	1820	330	fig|680.272.peg.1820	Lysophospholipase L2 (EC 3.1.1.5)	bi	1	74	fig|680.270.peg.74	100	Lysophospholipase L2 (EC 3.1.1.5)
1	1821	275	fig|680.272.peg.1821	HAD phosphatase YigL	bi	1	73	fig|680.270.peg.73	100	HAD phosphatase YigL
1	1822	157	fig|680.272.peg.1822	Protein of unknown function DUF55	bi	1	72	fig|680.270.peg.72	100	Protein of unknown function DUF55
1	1823	517	fig|680.272.peg.1823	Predicted membrane protein	bi	1	71	fig|680.270.peg.71	100	Predicted membrane protein
1	1824	199	fig|680.272.peg.1824	Uncharacterized conserved protein YfiP, contains DTW domain	bi	1	70	fig|680.270.peg.70	100	Uncharacterized conserved protein YfiP, contains DTW domain
1	1825	829	fig|680.272.peg.1825	Sensory box/GGDEF family protein	bi	1	69	fig|680.270.peg.69	100	Sensory box/GGDEF family protein
1	1826	239	fig|680.272.peg.1826	2-haloalkanoic acid dehalogenase (EC 3.8.1.2)	bi	1	68	fig|680.270.peg.68	100	2-haloalkanoic acid dehalogenase (EC 3.8.1.2)
1	1827	314	fig|680.272.peg.1827	Site-specific tyrosine recombinase XerC	bi	1	66	fig|680.270.peg.66	100	Site-specific tyrosine recombinase XerC
1	1828	244	fig|680.272.peg.1828	Protein of unknown function DUF484	bi	1	65	fig|680.270.peg.65	100	Protein of unknown function DUF484
1	1829	277	fig|680.272.peg.1829	Diaminopimelate epimerase (EC 5.1.1.7)	bi	1	64	fig|680.270.peg.64	100	Diaminopimelate epimerase (EC 5.1.1.7)
1	1830	418	fig|680.272.peg.1830	Diaminopimelate decarboxylase (EC 4.1.1.20)	bi	1	63	fig|680.270.peg.63	100	Diaminopimelate decarboxylase (EC 4.1.1.20)
1	1831	39	fig|680.272.peg.1831	Diaminopimelate decarboxylase and/or diaminopimelate epimerase leader peptide	bi	1	62	fig|680.270.peg.62	100	Diaminopimelate decarboxylase and/or diaminopimelate epimerase leader peptide
1	1832	105	fig|680.272.peg.1832	Frataxin homolog CyaY, facilitates Fe-S cluster assembly, interacts with IscS	bi	1	61	fig|680.270.peg.61	100	Frataxin homolog CyaY, facilitates Fe-S cluster assembly, interacts with IscS
1	1833	843	fig|680.272.peg.1833	Adenylate cyclase (EC 4.6.1.1)	bi	1	60	fig|680.270.peg.60	100	Adenylate cyclase (EC 4.6.1.1)
1	1834	313	fig|680.272.peg.1834	Porphobilinogen deaminase (EC 2.5.1.61)	bi	1	59	fig|680.270.peg.59	100	Porphobilinogen deaminase (EC 2.5.1.61)
1	1835	243	fig|680.272.peg.1835	Uroporphyrinogen-III synthase (EC 4.2.1.75)	bi	1	58	fig|680.270.peg.58	100	Uroporphyrinogen-III synthase (EC 4.2.1.75)
1	1836	394	fig|680.272.peg.1836	Uncharacterized protein EC-HemX	bi	1	57	fig|680.270.peg.57	100	Uncharacterized protein EC-HemX
1	1837	394	fig|680.272.peg.1837	Uncharacterized protein EC-HemY in Proteobacteria (unrelated to HemY-type PPO in GramPositives)	bi	1	56	fig|680.270.peg.56	100	Uncharacterized protein EC-HemY in Proteobacteria (unrelated to HemY-type PPO in GramPositives)
1	1838	41	fig|680.272.peg.1838	hypothetical protein	bi	1	55	fig|680.270.peg.55	100	hypothetical protein
1	1839	238	fig|680.272.peg.1839	NAD(P)H-flavin reductase (EC 1.5.1.41) (EC 1.16.1.3)	bi	1	54	fig|680.270.peg.54	100	NAD(P)H-flavin reductase (EC 1.5.1.41) (EC 1.16.1.3)
1	1840	90	fig|680.272.peg.1840	Ferredoxin	bi	1	53	fig|680.270.peg.53	100	Ferredoxin
1	1841	618	fig|680.272.peg.1841	3-polyprenyl-4-hydroxybenzoate carboxy-lyase (EC 4.1.1.98)	bi	1	52	fig|680.270.peg.52	100	3-polyprenyl-4-hydroxybenzoate carboxy-lyase (EC 4.1.1.98)
1	1842	331	fig|680.272.peg.1842	hypothetical protein	bi	1	51	fig|680.270.peg.51	100	hypothetical protein
1	1843	420	fig|680.272.peg.1843	Transcription termination factor Rho	bi	1	50	fig|680.270.peg.50	100	Transcription termination factor Rho
1	1844	109	fig|680.272.peg.1844	Thioredoxin	bi	1	49	fig|680.270.peg.49	100	Thioredoxin
1	1845	438	fig|680.272.peg.1845	ATP-dependent RNA helicase RhlB (EC 3.6.4.13)	bi	1	48	fig|680.270.peg.48	100	ATP-dependent RNA helicase RhlB (EC 3.6.4.13)
1	1846	498	fig|680.272.peg.1846	Guanosine-5'-triphosphate,3'-diphosphate pyrophosphatase (EC 3.6.1.40) @ Exopolyphosphatase (EC 3.6.1.11)	bi	1	47	fig|680.270.peg.47	100	Guanosine-5'-triphosphate,3'-diphosphate pyrophosphatase (EC 3.6.1.40) @ Exopolyphosphatase (EC 3.6.1.11)
1	1847	225	fig|680.272.peg.1847	Putative preQ0 transporter YhhQ	bi	1	46	fig|680.270.peg.46	100	Putative preQ0 transporter YhhQ
1	1848	102	fig|680.272.peg.1848	Aminopeptidase N	bi	1	45	fig|680.270.peg.45	100	Aminopeptidase N
1	1849	612	fig|680.272.peg.1849	ATP-dependent DNA helicase RecQ	bi	1	44	fig|680.270.peg.44	100	ATP-dependent DNA helicase RecQ
1	1850	305	fig|680.272.peg.1850	Uncharacterized inner membrane protein RarD	bi	1	43	fig|680.270.peg.43	100	Uncharacterized inner membrane protein RarD
1	1851	511	fig|680.272.peg.1851	hypothetical protein	bi	1	42	fig|680.270.peg.42	100	hypothetical protein
1	1852	587	fig|680.272.peg.1852	Protein of unknown function (DUF1501)	bi	1	41	fig|680.270.peg.41	100	Protein of unknown function (DUF1501)
1	1853	266	fig|680.272.peg.1853	Transcriptional regulator, AraC family	bi	1	40	fig|680.270.peg.40	100	Transcriptional regulator, AraC family
1	1854	220	fig|680.272.peg.1854	Threonine efflux protein	bi	1	39	fig|680.270.peg.39	100	Threonine efflux protein
1	1855	589	fig|680.272.peg.1855	Gamma-glutamyltranspeptidase (EC 2.3.2.2) @ Glutathione hydrolase (EC 3.4.19.13)	bi	1	38	fig|680.270.peg.38	100	Gamma-glutamyltranspeptidase (EC 2.3.2.2) @ Glutathione hydrolase (EC 3.4.19.13)
1	1856	725	fig|680.272.peg.1856	ATP-dependent DNA helicase UvrD/PcrA (EC 3.6.4.12)	bi	1	37	fig|680.270.peg.37	100	ATP-dependent DNA helicase UvrD/PcrA (EC 3.6.4.12)
1	1857	87	fig|680.272.peg.1857	hypothetical protein	bi	1	36	fig|680.270.peg.36	100	hypothetical protein
1	1858	309	fig|680.272.peg.1858	Uncharacterized protein conserved in bacteria, NMA0228-like	bi	1	35	fig|680.270.peg.35	100	Uncharacterized protein conserved in bacteria, NMA0228-like
1	1859	253	fig|680.272.peg.1859	hypothetical protein	bi	1	34	fig|680.270.peg.34	100	hypothetical protein
1	1860	152	fig|680.272.peg.1860	Rhomboid family protein	bi	1	33	fig|680.270.peg.33	100	Rhomboid family protein
1	1861	94	fig|680.272.peg.1861	FIG01199646: hypothetical protein	bi	1	32	fig|680.270.peg.32	100	FIG01199646: hypothetical protein
1	1862	398	fig|680.272.peg.1862	Multidrug resistance transporter, Bcr/CflA family	bi	1	31	fig|680.270.peg.31	100	Multidrug resistance transporter, Bcr/CflA family
1	1863	324	fig|680.272.peg.1863	LysR-family transcriptional regulator VC0068	bi	1	30	fig|680.270.peg.30	100	LysR-family transcriptional regulator VC0068
1	1864	597	fig|680.272.peg.1864	Xaa-Pro aminopeptidase (EC 3.4.11.9)	bi	1	28	fig|680.270.peg.28	100	Xaa-Pro aminopeptidase (EC 3.4.11.9)
1	1865	376	fig|680.272.peg.1865	2-iminoacetate synthase (ThiH) (EC 4.1.99.19)	bi	1	27	fig|680.270.peg.27	100	2-iminoacetate synthase (ThiH) (EC 4.1.99.19)
1	1866	256	fig|680.272.peg.1866	Thiazole synthase (EC 2.8.1.10)	bi	1	26	fig|680.270.peg.26	100	Thiazole synthase (EC 2.8.1.10)
1	1867	106	fig|680.272.peg.1867	Sulfur carrier protein ThiS	bi	1	25	fig|680.270.peg.25	100	Sulfur carrier protein ThiS
1	1868	258	fig|680.272.peg.1868	Sulfur carrier protein ThiS adenylyltransferase (EC 2.7.7.73)	bi	1	24	fig|680.270.peg.24	100	Sulfur carrier protein ThiS adenylyltransferase (EC 2.7.7.73)
1	1869	472	fig|680.272.peg.1869	Uncharacterized domain 1 associated with ThiE / Thiamin-phosphate pyrophosphorylase (EC 2.5.1.3)	bi	1	23	fig|680.270.peg.23	100	Uncharacterized domain 1 associated with ThiE / Thiamin-phosphate pyrophosphorylase (EC 2.5.1.3)
1	1870	647	fig|680.272.peg.1870	Phosphomethylpyrimidine synthase ThiC (EC 4.1.99.17)	bi	1	22	fig|680.270.peg.22	100	Phosphomethylpyrimidine synthase ThiC (EC 4.1.99.17)
1	1871	128	fig|680.272.peg.1871	Fluoride ion transporter CrcB	bi	1	21	fig|680.270.peg.21	100	Fluoride ion transporter CrcB
1	1872	465	fig|680.272.peg.1872	Multicopper oxidase	bi	1	20	fig|680.270.peg.20	100	Multicopper oxidase
1	1873	176	fig|680.272.peg.1873	Protoporphyrinogen IX oxidase, oxygen-independent, HemG	bi	1	19	fig|680.270.peg.19	100	Protoporphyrinogen IX oxidase, oxygen-independent, HemG
1	1874	486	fig|680.272.peg.1874	Trk potassium uptake system protein TrkH	bi	1	18	fig|680.270.peg.18	100	Trk potassium uptake system protein TrkH
1	1875	208	fig|680.272.peg.1875	FIG000605: protein co-occurring with transport systems (COG1739)	bi	1	17	fig|680.270.peg.17	100	FIG000605: protein co-occurring with transport systems (COG1739)
1	1876	724	fig|680.272.peg.1876	Enoyl-CoA hydratase (EC 4.2.1.17) / Delta(3)-cis-delta(2)-trans-enoyl-CoA isomerase (EC 5.3.3.8) / 3-hydroxyacyl-CoA dehydrogenase (EC 1.1.1.35) / 3-hydroxybutyryl-CoA epimerase (EC 5.1.2.3)	bi	1	16	fig|680.270.peg.16	100	Enoyl-CoA hydratase (EC 4.2.1.17) / Delta(3)-cis-delta(2)-trans-enoyl-CoA isomerase (EC 5.3.3.8) / 3-hydroxyacyl-CoA dehydrogenase (EC 1.1.1.35) / 3-hydroxybutyryl-CoA epimerase (EC 5.1.2.3)
1	1877	392	fig|680.272.peg.1877	3-ketoacyl-CoA thiolase (EC 2.3.1.16)	bi	1	15	fig|680.270.peg.15	100	3-ketoacyl-CoA thiolase (EC 2.3.1.16)
1	1878	327	fig|680.272.peg.1878	Acryloyl-CoA reductase AcuI/YhdH (EC 1.3.1.84)	bi	1	14	fig|680.270.peg.14	100	Acryloyl-CoA reductase AcuI/YhdH (EC 1.3.1.84)
1	1879	314	fig|680.272.peg.1879	Transcriptional regulator, LysR family	bi	1	13	fig|680.270.peg.13	100	Transcriptional regulator, LysR family
1	1880	61	fig|680.272.peg.1880	hypothetical protein	bi	1	12	fig|680.270.peg.12	100	hypothetical protein
1	1881	83	fig|680.272.peg.1881	tRNA 5-methylaminomethyl-2-thiouridine synthesis sulfur carrier protein TusA	bi	1	11	fig|680.270.peg.11	100	tRNA 5-methylaminomethyl-2-thiouridine synthesis sulfur carrier protein TusA
1	1882	87	fig|680.272.peg.1882	NADH dehydrogenase subunit II-related protein	bi	1	10	fig|680.270.peg.10	100	NADH dehydrogenase subunit II-related protein
1	1883	185	fig|680.272.peg.1883	Putative transmembrane protein	bi	1	9	fig|680.270.peg.9	100	Putative transmembrane protein
1	1884	306	fig|680.272.peg.1884	Glycyl-tRNA synthetase alpha chain (EC 6.1.1.14)	bi	1	8	fig|680.270.peg.8	100	Glycyl-tRNA synthetase alpha chain (EC 6.1.1.14)
1	1885	694	fig|680.272.peg.1885	Glycyl-tRNA synthetase beta chain (EC 6.1.1.14)	bi	1	7	fig|680.270.peg.7	100	Glycyl-tRNA synthetase beta chain (EC 6.1.1.14)
1	1886	418	fig|680.272.peg.1886	Valine--pyruvate aminotransferase (EC 2.6.1.66)	bi	1	6	fig|680.270.peg.6	100	Valine--pyruvate aminotransferase (EC 2.6.1.66)
1	1887	146	fig|680.272.peg.1887	16 kDa heat shock protein A	bi	1	5	fig|680.270.peg.5	100	16 kDa heat shock protein A
1	1888	806	fig|680.272.peg.1888	DNA gyrase subunit B (EC 5.99.1.3)	bi	1	4	fig|680.270.peg.4	100	DNA gyrase subunit B (EC 5.99.1.3)
1	1889	360	fig|680.272.peg.1889	DNA recombination and repair protein RecF	bi	1	3	fig|680.270.peg.3	100	DNA recombination and repair protein RecF
1	1890	367	fig|680.272.peg.1890	DNA polymerase III beta subunit (EC 2.7.7.7)	bi	1	2	fig|680.270.peg.2	100	DNA polymerase III beta subunit (EC 2.7.7.7)
1	1891	469	fig|680.272.peg.1891	Chromosomal replication initiator protein DnaA	bi	1	1	fig|680.270.peg.1	99.79	Chromosomal replication initiator protein DnaA
1	1892	41	fig|680.272.peg.1892	FIG01200723: hypothetical protein	bi	1	3440	fig|680.270.peg.3440	100	FIG01200723: hypothetical protein
1	1893	249	fig|680.272.peg.1893	Probable amino-acid-binding protein YxeM	bi	1	3439	fig|680.270.peg.3439	100	Probable amino-acid-binding protein YxeM
1	1894	224	fig|680.272.peg.1894	Probable amino-acid permease protein YxeN	bi	1	3438	fig|680.270.peg.3438	100	Probable amino-acid permease protein YxeN
1	1895	246	fig|680.272.peg.1895	Probable amino-acid import ATP-binding protein YxeO	bi	1	3437	fig|680.270.peg.3437	100	Probable amino-acid import ATP-binding protein YxeO
1	1896	45	fig|680.272.peg.1896	LSU ribosomal protein L34p	bi	1	3436	fig|680.270.peg.3436	100	LSU ribosomal protein L34p
1	1897	108	fig|680.272.peg.1897	Ribonuclease P protein component (EC 3.1.26.5)	bi	1	3435	fig|680.270.peg.3435	100	Ribonuclease P protein component (EC 3.1.26.5)
1	1898	541	fig|680.272.peg.1898	Inner membrane protein translocase and chaperone YidC, long form	bi	1	3434	fig|680.270.peg.3434	100	Inner membrane protein translocase and chaperone YidC, long form
1	1899	454	fig|680.272.peg.1899	tRNA-5-carboxymethylaminomethyl-2-thiouridine(34) synthesis protein MnmE	bi	1	3433	fig|680.270.peg.3433	100	tRNA-5-carboxymethylaminomethyl-2-thiouridine(34) synthesis protein MnmE
1	1900	147	fig|680.272.peg.1900	Flavoprotein MioC	bi	1	3432	fig|680.270.peg.3432	100	Flavoprotein MioC
1	1901	632	fig|680.272.peg.1901	tRNA-5-carboxymethylaminomethyl-2-thiouridine(34) synthesis protein MnmG	bi	1	3431	fig|680.270.peg.3431	100	tRNA-5-carboxymethylaminomethyl-2-thiouridine(34) synthesis protein MnmG
1	1902	212	fig|680.272.peg.1902	16S rRNA (guanine(527)-N(7))-methyltransferase (EC 2.1.1.170)	bi	1	3430	fig|680.270.peg.3430	100	16S rRNA (guanine(527)-N(7))-methyltransferase (EC 2.1.1.170)
1	1903	258	fig|680.272.peg.1903	Chromosome (plasmid) partitioning protein ParA	bi	1	3429	fig|680.270.peg.3429	100	Chromosome (plasmid) partitioning protein ParA
1	1904	294	fig|680.272.peg.1904	Chromosome (plasmid) partitioning protein ParB	bi	1	3428	fig|680.270.peg.3428	100	Chromosome (plasmid) partitioning protein ParB
1	1905	130	fig|680.272.peg.1905	ATP synthase protein I	bi	1	3427	fig|680.270.peg.3427	100	ATP synthase protein I
1	1906	271	fig|680.272.peg.1906	ATP synthase F0 sector subunit a (EC 3.6.3.14)	bi	1	3426	fig|680.270.peg.3426	100	ATP synthase F0 sector subunit a (EC 3.6.3.14)
1	1907	85	fig|680.272.peg.1907	ATP synthase F0 sector subunit c (EC 3.6.3.14)	bi	1	3425	fig|680.270.peg.3425	100	ATP synthase F0 sector subunit c (EC 3.6.3.14)
1	1908	157	fig|680.272.peg.1908	ATP synthase F0 sector subunit b (EC 3.6.3.14)	bi	1	3424	fig|680.270.peg.3424	100	ATP synthase F0 sector subunit b (EC 3.6.3.14)
1	1909	178	fig|680.272.peg.1909	ATP synthase delta chain (EC 3.6.3.14)	bi	1	3423	fig|680.270.peg.3423	100	ATP synthase delta chain (EC 3.6.3.14)
1	1910	514	fig|680.272.peg.1910	ATP synthase alpha chain (EC 3.6.3.14)	bi	1	3422	fig|680.270.peg.3422	100	ATP synthase alpha chain (EC 3.6.3.14)
1	1911	289	fig|680.272.peg.1911	ATP synthase gamma chain (EC 3.6.3.14)	bi	1	3421	fig|680.270.peg.3421	100	ATP synthase gamma chain (EC 3.6.3.14)
1	1912	468	fig|680.272.peg.1912	ATP synthase beta chain (EC 3.6.3.14)	bi	1	3419	fig|680.270.peg.3419	100	ATP synthase beta chain (EC 3.6.3.14)
1	1913	141	fig|680.272.peg.1913	ATP synthase epsilon chain (EC 3.6.3.14)	bi	1	3418	fig|680.270.peg.3418	99.29	ATP synthase epsilon chain (EC 3.6.3.14)
1	1914	454	fig|680.272.peg.1914	N-acetylglucosamine-1-phosphate uridyltransferase (EC 2.7.7.23) / Glucosamine-1-phosphate N-acetyltransferase (EC 2.3.1.157)	bi	1	3417	fig|680.270.peg.3417	100	N-acetylglucosamine-1-phosphate uridyltransferase (EC 2.7.7.23) / Glucosamine-1-phosphate N-acetyltransferase (EC 2.3.1.157)
1	1915	247	fig|680.272.peg.1915	ABC transporter, permease protein (cluster 3, basic aa/glutamine/opines)	bi	1	3416	fig|680.270.peg.3416	100	ABC transporter, permease protein (cluster 3, basic aa/glutamine/opines)
1	1916	259	fig|680.272.peg.1916	Prephenate dehydratase (EC 4.2.1.51) @ Arogenate dehydratase (EC 4.2.1.91)	bi	1	3415	fig|680.270.peg.3415	100	Prephenate dehydratase (EC 4.2.1.51) @ Arogenate dehydratase (EC 4.2.1.91)
1	1917	402	fig|680.272.peg.1917	Multidrug resistance transporter, Bcr/CflA family	bi	1	3414	fig|680.270.peg.3414	100	Multidrug resistance transporter, Bcr/CflA family
1	1918	301	fig|680.272.peg.1918	LysR-family transcriptional regulator YdhB	bi	1	3413	fig|680.270.peg.3413	100	LysR-family transcriptional regulator YdhB
1	1919	516	fig|680.272.peg.1919	Threonine dehydratase biosynthetic (EC 4.3.1.19)	bi	1	3412	fig|680.270.peg.3412	100	Threonine dehydratase biosynthetic (EC 4.3.1.19)
1	1920	614	fig|680.272.peg.1920	Dihydroxy-acid dehydratase (EC 4.2.1.9)	bi	1	3411	fig|680.270.peg.3411	100	Dihydroxy-acid dehydratase (EC 4.2.1.9)
1	1921	313	fig|680.272.peg.1921	Branched-chain amino acid aminotransferase (EC 2.6.1.42)	bi	1	3410	fig|680.270.peg.3410	100	Branched-chain amino acid aminotransferase (EC 2.6.1.42)
1	1922	95	fig|680.272.peg.1922	Acetolactate synthase small subunit (EC 2.2.1.6)	bi	1	3409	fig|680.270.peg.3409	100	Acetolactate synthase small subunit (EC 2.2.1.6)
1	1923	549	fig|680.272.peg.1923	Acetolactate synthase large subunit (EC 2.2.1.6)	bi	1	3408	fig|680.270.peg.3408	100	Acetolactate synthase large subunit (EC 2.2.1.6)
1	1924	508	fig|680.272.peg.1924	AAA+ ATPase superfamily protein YifB/ComM, associated with DNA recombination	bi	1	3407	fig|680.270.peg.3407	100	AAA+ ATPase superfamily protein YifB/ComM, associated with DNA recombination
1	1925	278	fig|680.272.peg.1925	Sensory box/GGDEF family protein	bi	1	3406	fig|680.270.peg.3406	100	Sensory box/GGDEF family protein
1	1926	319	fig|680.272.peg.1926	hypothetical protein	bi	1	3405	fig|680.270.peg.3405	100	hypothetical protein
1	1927	293	fig|680.272.peg.1927	Probable acyltransferase YihG	bi	1	3404	fig|680.270.peg.3404	100	Probable acyltransferase YihG
1	1928	201	fig|680.272.peg.1928	Periplasmic thiol:disulfide interchange protein DsbA	bi	1	3403	fig|680.270.peg.3403	100	Periplasmic thiol:disulfide interchange protein DsbA
1	1929	335	fig|680.272.peg.1929	YihE protein, a ser/thr kinase implicated in LPS synthesis and Cpx signalling	bi	1	3402	fig|680.270.peg.3402	100	YihE protein, a ser/thr kinase implicated in LPS synthesis and Cpx signalling
1	1930	474	fig|680.272.peg.1930	Type cbb3 cytochrome oxidase biogenesis protein CcoG, involved in Cu oxidation	bi	1	3401	fig|680.270.peg.3401	100	Type cbb3 cytochrome oxidase biogenesis protein CcoG, involved in Cu oxidation
1	1931	89	fig|680.272.peg.1931	Protein YihD	bi	1	3400	fig|680.270.peg.3400	100	Protein YihD
1	1932	56	fig|680.272.peg.1932	hypothetical protein	bi	1	3399	fig|680.270.peg.3399	100	hypothetical protein
1	1933	43	fig|680.272.peg.1933	FIG01202742: hypothetical protein	bi	1	3398	fig|680.270.peg.3398	100	FIG01202742: hypothetical protein
1	1934	269	fig|680.272.peg.1934	Transcriptional regulator	bi	1	3397	fig|680.270.peg.3397	100	Transcriptional regulator
1	1935	218	fig|680.272.peg.1935	FIG01964566: Predicted membrane protein, hemolysin III homolog	bi	1	3396	fig|680.270.peg.3396	100	FIG01964566: Predicted membrane protein, hemolysin III homolog
1	1936	198	fig|680.272.peg.1936	hypothetical protein	bi	1	3395	fig|680.270.peg.3395	100	hypothetical protein
1	1937	482	fig|680.272.peg.1937	Trk potassium uptake system protein TrkH	bi	1	3394	fig|680.270.peg.3394	100	Trk potassium uptake system protein TrkH
1	1938	459	fig|680.272.peg.1938	Trk potassium uptake system protein TrkA	bi	1	3393	fig|680.270.peg.3393	100	Trk potassium uptake system protein TrkA
1	1939	428	fig|680.272.peg.1939	16S rRNA (cytosine(967)-C(5))-methyltransferase (EC 2.1.1.176)	bi	1	3392	fig|680.270.peg.3392	100	16S rRNA (cytosine(967)-C(5))-methyltransferase (EC 2.1.1.176)
1	1940	316	fig|680.272.peg.1940	Methionyl-tRNA formyltransferase (EC 2.1.2.9)	bi	1	3391	fig|680.270.peg.3391	100	Methionyl-tRNA formyltransferase (EC 2.1.2.9)
1	1941	173	fig|680.272.peg.1941	Peptide deformylase (EC 3.5.1.88)	bi	1	3390	fig|680.270.peg.3390	100	Peptide deformylase (EC 3.5.1.88)
1	1942	365	fig|680.272.peg.1942	Uncharacterized protein with LysM domain, COG1652	bi	1	3389	fig|680.270.peg.3389	100	Uncharacterized protein with LysM domain, COG1652
1	1943	370	fig|680.272.peg.1943	Rossmann fold nucleotide-binding protein Smf possibly involved in DNA uptake	bi	1	3388	fig|680.270.peg.3388	100	Rossmann fold nucleotide-binding protein Smf possibly involved in DNA uptake
1	1944	160	fig|680.272.peg.1944	Protein of unknown function Smg	bi	1	3387	fig|680.270.peg.3387	100	Protein of unknown function Smg
1	1945	190	fig|680.272.peg.1945	Uncharacterized protein YrdD	bi	1	3386	fig|680.270.peg.3386	100	Uncharacterized protein YrdD
1	1946	378	fig|680.272.peg.1946	N5-carboxyaminoimidazole ribonucleotide synthase (EC 6.3.4.18)	bi	1	3385	fig|680.270.peg.3385	100	N5-carboxyaminoimidazole ribonucleotide synthase (EC 6.3.4.18)
1	1947	162	fig|680.272.peg.1947	N5-carboxyaminoimidazole ribonucleotide mutase (EC 5.4.99.18)	bi	1	3384	fig|680.270.peg.3384	100	N5-carboxyaminoimidazole ribonucleotide mutase (EC 5.4.99.18)
1	1948	186	fig|680.272.peg.1948	Threonylcarbamoyl-AMP synthase (EC 2.7.7.87)	bi	1	3383	fig|680.270.peg.3383	100	Threonylcarbamoyl-AMP synthase (EC 2.7.7.87)
1	1949	306	fig|680.272.peg.1949	Coproporphyrinogen III oxidase, aerobic (EC 1.3.3.3)	bi	1	3382	fig|680.270.peg.3382	100	Coproporphyrinogen III oxidase, aerobic (EC 1.3.3.3)
1	1950	278	fig|680.272.peg.1950	Shikimate 5-dehydrogenase I alpha (EC 1.1.1.25)	bi	1	3381	fig|680.270.peg.3381	100	Shikimate 5-dehydrogenase I alpha (EC 1.1.1.25)
1	1951	88	fig|680.272.peg.1951	FIG01199611: hypothetical protein	bi	1	3380	fig|680.270.peg.3380	100	FIG01199611: hypothetical protein
1	1952	184	fig|680.272.peg.1952	Protein YrdA	bi	1	3379	fig|680.270.peg.3379	100	Protein YrdA
1	1953	297	fig|680.272.peg.1953	Transcriptional regulator IlvY, LysR family	bi	1	3378	fig|680.270.peg.3378	100	Transcriptional regulator IlvY, LysR family
1	1954	495	fig|680.272.peg.1954	Ketol-acid reductoisomerase (NADP(+)) (EC 1.1.1.86)	bi	1	3377	fig|680.270.peg.3377	100	Ketol-acid reductoisomerase (NADP(+)) (EC 1.1.1.86)
1	1955	84	fig|680.272.peg.1955	Uncharacterized protein YqiC	bi	1	3376	fig|680.270.peg.3376	100	Uncharacterized protein YqiC
1	1956	1041	fig|680.272.peg.1956	RND efflux system, inner membrane transporter	bi	1	3375	fig|680.270.peg.3375	100	RND efflux system, inner membrane transporter
1	1957	369	fig|680.272.peg.1957	CzcABC family efflux RND transporter, membrane fusion protein	bi	1	3374	fig|680.270.peg.3374	100	CzcABC family efflux RND transporter, membrane fusion protein
1	1958	204	fig|680.272.peg.1958	Transcriptional regulator, AcrR family	bi	1	3373	fig|680.270.peg.3373	100	Transcriptional regulator, AcrR family
1	1959	672	fig|680.272.peg.1959	ATP-dependent DNA helicase Rep	bi	1	3372	fig|680.270.peg.3372	100	ATP-dependent DNA helicase Rep
1	1960	141	fig|680.272.peg.1960	Cytochrome c5	bi	1	3371	fig|680.270.peg.3371	100	Cytochrome c5
1	1961	242	fig|680.272.peg.1961	2-haloalkanoic acid dehalogenase (EC 3.8.1.2)	bi	1	3370	fig|680.270.peg.3370	100	2-haloalkanoic acid dehalogenase (EC 3.8.1.2)
1	1962	572	fig|680.272.peg.1962	Dipeptide ABC transporter, ATP-binding protein DppD (TC 3.A.1.5.2)	bi	1	3369	fig|680.270.peg.3369	100	Dipeptide ABC transporter, ATP-binding protein DppD (TC 3.A.1.5.2)
1	1963	518	fig|680.272.peg.1963	Dipeptide ABC transporter, substrate-binding protein DppA (TC 3.A.1.5.2)	bi	1	3368	fig|680.270.peg.3368	100	Dipeptide ABC transporter, substrate-binding protein DppA (TC 3.A.1.5.2)
1	1964	326	fig|680.272.peg.1964	ABC transporter, permease protein 1 (cluster 5, nickel/peptides/opines)	bi	1	3367	fig|680.270.peg.3367	100	ABC transporter, permease protein 1 (cluster 5, nickel/peptides/opines)
1	1965	319	fig|680.272.peg.1965	Dipeptide ABC transporter, permease protein DppC (TC 3.A.1.5.2)	bi	1	3366	fig|680.270.peg.3366	100	Dipeptide ABC transporter, permease protein DppC (TC 3.A.1.5.2)
1	1966	332	fig|680.272.peg.1966	hypothetical protein	bi	1	3365	fig|680.270.peg.3365	100	hypothetical protein
1	1967	775	fig|680.272.peg.1967	hypothetical protein	bi	1	3364	fig|680.270.peg.3364	100	hypothetical protein
1	1968	516	fig|680.272.peg.1968	hypothetical protein	bi	1	3363	fig|680.270.peg.3363	100	hypothetical protein
1	1969	191	fig|680.272.peg.1969	DNA-directed RNA polymerase specialized sigma subunit	bi	1	3362	fig|680.270.peg.3362	100	DNA-directed RNA polymerase specialized sigma subunit
1	1970	492	fig|680.272.peg.1970	Chromosome segregation ATPase	bi	1	3361	fig|680.270.peg.3361	100	Chromosome segregation ATPase
1	1971	451	fig|680.272.peg.1971	Serine/threonine protein kinase	bi	1	3360	fig|680.270.peg.3360	100	Serine/threonine protein kinase
1	1972	336	fig|680.272.peg.1972	Gluconate utilization system Gnt-I transcriptional repressor	bi	1	3359	fig|680.270.peg.3359	100	Gluconate utilization system Gnt-I transcriptional repressor
1	1973	309	fig|680.272.peg.1973	Transcriptional regulator	bi	1	3358	fig|680.270.peg.3358	100	Transcriptional regulator
1	1974	126	fig|680.272.peg.1974	Spermidine export protein MdtJ	bi	1	3357	fig|680.270.peg.3357	100	Spermidine export protein MdtJ
1	1975	86	fig|680.272.peg.1975	Spermidine export protein MdtI	bi	1	3356	fig|680.270.peg.3356	100	Spermidine export protein MdtI
1	1976	599	fig|680.272.peg.1976	Phosphogluconate dehydratase (EC 4.2.1.12)	bi	1	3355	fig|680.270.peg.3355	100	Phosphogluconate dehydratase (EC 4.2.1.12)
1	1977	174	fig|680.272.peg.1977	Gluconokinase (EC 2.7.1.12)	bi	1	3354	fig|680.270.peg.3354	100	Gluconokinase (EC 2.7.1.12)
1	1978	459	fig|680.272.peg.1978	Low-affinity gluconate/H+ symporter GntU	bi	1	3353	fig|680.270.peg.3353	100	Low-affinity gluconate/H+ symporter GntU
1	1979	204	fig|680.272.peg.1979	4-hydroxy-2-oxoglutarate aldolase (EC 4.1.3.16) @ 2-dehydro-3-deoxyphosphogluconate aldolase (EC 4.1.2.14)	bi	1	3352	fig|680.270.peg.3352	100	4-hydroxy-2-oxoglutarate aldolase (EC 4.1.3.16) @ 2-dehydro-3-deoxyphosphogluconate aldolase (EC 4.1.2.14)
1	1980	282	fig|680.272.peg.1980	hypothetical protein	bi	1	3351	fig|680.270.peg.3351	100	hypothetical protein
1	1981	249	fig|680.272.peg.1981	hypothetical protein	bi	1	3350	fig|680.270.peg.3350	100	hypothetical protein
1	1982	354	fig|680.272.peg.1982	Serine/threonine kinase	bi	1	3349	fig|680.270.peg.3349	100	Serine/threonine kinase
1	1983	847	fig|680.272.peg.1983	FIG01204476: hypothetical protein	bi	1	3348	fig|680.270.peg.3348	100	FIG01204476: hypothetical protein
1	1984	196	fig|680.272.peg.1984	hypothetical protein	bi	1	3347	fig|680.270.peg.3347	100	hypothetical protein
1	1985	753	fig|680.272.peg.1985	VgrG protein	bi	1	3346	fig|680.270.peg.3346	100	VgrG protein
1	1986	276	fig|680.272.peg.1986	Putative transmembrane protein	bi	1	3345	fig|680.270.peg.3345	100	Putative transmembrane protein
1	1987	162	fig|680.272.peg.1987	hypothetical protein	bi	1	3344	fig|680.270.peg.3344	100	hypothetical protein
1	1988	90	fig|680.272.peg.1988	hypothetical protein	bi	1	3343	fig|680.270.peg.3343	100	hypothetical protein
1	1989	1271	fig|680.272.peg.1989	hypothetical protein	bi	1	3342	fig|680.270.peg.3342	100	hypothetical protein
1	1990	153	fig|680.272.peg.1990	hypothetical protein	bi	1	3341	fig|680.270.peg.3341	100	hypothetical protein
1	1991	682	fig|680.272.peg.1991	Phage integrase	bi	1	3340	fig|680.270.peg.3340	100	Phage integrase
1	1992	584	fig|680.272.peg.1992	hypothetical protein	bi	1	3338	fig|680.270.peg.3338	100	hypothetical protein
1	1993	440	fig|680.272.peg.1993	Transposase	bi	1	3337	fig|680.270.peg.3337	100	Transposase
1	1994	453	fig|680.272.peg.1994	Glutathione reductase (EC 1.8.1.7)	bi	1	3336	fig|680.270.peg.3336	100	Glutathione reductase (EC 1.8.1.7)
1	1995	233	fig|680.272.peg.1995	Glutathione S-transferase	bi	1	3335	fig|680.270.peg.3335	100	Glutathione S-transferase
1	1996	280	fig|680.272.peg.1996	23S rRNA (adenine(2030)-N(6))-methyltransferase (EC 2.1.1.266)	bi	1	3334	fig|680.270.peg.3334	100	23S rRNA (adenine(2030)-N(6))-methyltransferase (EC 2.1.1.266)
1	1997	33	fig|680.272.peg.1997	hypothetical protein	bi	1	3333	fig|680.270.peg.3333	100	hypothetical protein
1	1998	681	fig|680.272.peg.1998	Oligopeptidase A (EC 3.4.24.70)	bi	1	3332	fig|680.270.peg.3332	100	Oligopeptidase A (EC 3.4.24.70)
[truncated: 3,573 more rows]

## Sheet: S4 RBH Mt009_b1
Table S4: RBH for Mt009_b1 reference genome
Contig	Gene	Length	Gene id	function	Hit	Contig	Gene	Gene id	percent identity 680.272	function
1	1	469	fig|680.270.peg.1	Chromosomal replication initiator protein DnaA	bi	1	1891	fig|680.272.peg.1891	99.79	Chromosomal replication initiator protein DnaA
1	2	367	fig|680.270.peg.2	DNA polymerase III beta subunit (EC 2.7.7.7)	bi	1	1890	fig|680.272.peg.1890	100	DNA polymerase III beta subunit (EC 2.7.7.7)
1	3	360	fig|680.270.peg.3	DNA recombination and repair protein RecF	bi	1	1889	fig|680.272.peg.1889	100	DNA recombination and repair protein RecF
1	4	806	fig|680.270.peg.4	DNA gyrase subunit B (EC 5.99.1.3)	bi	1	1888	fig|680.272.peg.1888	100	DNA gyrase subunit B (EC 5.99.1.3)
1	5	146	fig|680.270.peg.5	16 kDa heat shock protein A	bi	1	1887	fig|680.272.peg.1887	100	16 kDa heat shock protein A
1	6	418	fig|680.270.peg.6	Valine--pyruvate aminotransferase (EC 2.6.1.66)	bi	1	1886	fig|680.272.peg.1886	100	Valine--pyruvate aminotransferase (EC 2.6.1.66)
1	7	694	fig|680.270.peg.7	Glycyl-tRNA synthetase beta chain (EC 6.1.1.14)	bi	1	1885	fig|680.272.peg.1885	100	Glycyl-tRNA synthetase beta chain (EC 6.1.1.14)
1	8	306	fig|680.270.peg.8	Glycyl-tRNA synthetase alpha chain (EC 6.1.1.14)	bi	1	1884	fig|680.272.peg.1884	100	Glycyl-tRNA synthetase alpha chain (EC 6.1.1.14)
1	9	185	fig|680.270.peg.9	Putative transmembrane protein	bi	1	1883	fig|680.272.peg.1883	100	Putative transmembrane protein
1	10	87	fig|680.270.peg.10	NADH dehydrogenase subunit II-related protein	bi	1	1882	fig|680.272.peg.1882	100	NADH dehydrogenase subunit II-related protein
1	11	83	fig|680.270.peg.11	tRNA 5-methylaminomethyl-2-thiouridine synthesis sulfur carrier protein TusA	bi	1	1881	fig|680.272.peg.1881	100	tRNA 5-methylaminomethyl-2-thiouridine synthesis sulfur carrier protein TusA
1	12	61	fig|680.270.peg.12	hypothetical protein	bi	1	1880	fig|680.272.peg.1880	100	hypothetical protein
1	13	314	fig|680.270.peg.13	Transcriptional regulator, LysR family	bi	1	1879	fig|680.272.peg.1879	100	Transcriptional regulator, LysR family
1	14	327	fig|680.270.peg.14	Acryloyl-CoA reductase AcuI/YhdH (EC 1.3.1.84)	bi	1	1878	fig|680.272.peg.1878	100	Acryloyl-CoA reductase AcuI/YhdH (EC 1.3.1.84)
1	15	392	fig|680.270.peg.15	3-ketoacyl-CoA thiolase (EC 2.3.1.16)	bi	1	1877	fig|680.272.peg.1877	100	3-ketoacyl-CoA thiolase (EC 2.3.1.16)
1	16	724	fig|680.270.peg.16	Enoyl-CoA hydratase (EC 4.2.1.17) / Delta(3)-cis-delta(2)-trans-enoyl-CoA isomerase (EC 5.3.3.8) / 3-hydroxyacyl-CoA dehydrogenase (EC 1.1.1.35) / 3-hydroxybutyryl-CoA epimerase (EC 5.1.2.3)	bi	1	1876	fig|680.272.peg.1876	100	Enoyl-CoA hydratase (EC 4.2.1.17) / Delta(3)-cis-delta(2)-trans-enoyl-CoA isomerase (EC 5.3.3.8) / 3-hydroxyacyl-CoA dehydrogenase (EC 1.1.1.35) / 3-hydroxybutyryl-CoA epimerase (EC 5.1.2.3)
1	17	208	fig|680.270.peg.17	FIG000605: protein co-occurring with transport systems (COG1739)	bi	1	1875	fig|680.272.peg.1875	100	FIG000605: protein co-occurring with transport systems (COG1739)
1	18	486	fig|680.270.peg.18	Trk potassium uptake system protein TrkH	bi	1	1874	fig|680.272.peg.1874	100	Trk potassium uptake system protein TrkH
1	19	176	fig|680.270.peg.19	Protoporphyrinogen IX oxidase, oxygen-independent, HemG	bi	1	1873	fig|680.272.peg.1873	100	Protoporphyrinogen IX oxidase, oxygen-independent, HemG
1	20	465	fig|680.270.peg.20	Multicopper oxidase	bi	1	1872	fig|680.272.peg.1872	100	Multicopper oxidase
1	21	128	fig|680.270.peg.21	Fluoride ion transporter CrcB	bi	1	1871	fig|680.272.peg.1871	100	Fluoride ion transporter CrcB
1	22	647	fig|680.270.peg.22	Phosphomethylpyrimidine synthase ThiC (EC 4.1.99.17)	bi	1	1870	fig|680.272.peg.1870	100	Phosphomethylpyrimidine synthase ThiC (EC 4.1.99.17)
1	23	472	fig|680.270.peg.23	Uncharacterized domain 1 associated with ThiE / Thiamin-phosphate pyrophosphorylase (EC 2.5.1.3)	bi	1	1869	fig|680.272.peg.1869	100	Uncharacterized domain 1 associated with ThiE / Thiamin-phosphate pyrophosphorylase (EC 2.5.1.3)
1	24	258	fig|680.270.peg.24	Sulfur carrier protein ThiS adenylyltransferase (EC 2.7.7.73)	bi	1	1868	fig|680.272.peg.1868	100	Sulfur carrier protein ThiS adenylyltransferase (EC 2.7.7.73)
1	25	106	fig|680.270.peg.25	Sulfur carrier protein ThiS	bi	1	1867	fig|680.272.peg.1867	100	Sulfur carrier protein ThiS
1	26	256	fig|680.270.peg.26	Thiazole synthase (EC 2.8.1.10)	bi	1	1866	fig|680.272.peg.1866	100	Thiazole synthase (EC 2.8.1.10)
1	27	376	fig|680.270.peg.27	2-iminoacetate synthase (ThiH) (EC 4.1.99.19)	bi	1	1865	fig|680.272.peg.1865	100	2-iminoacetate synthase (ThiH) (EC 4.1.99.19)
1	28	597	fig|680.270.peg.28	Xaa-Pro aminopeptidase (EC 3.4.11.9)	bi	1	1864	fig|680.272.peg.1864	100	Xaa-Pro aminopeptidase (EC 3.4.11.9)
1	29	52	fig|680.270.peg.29	hypothetical protein	-				0
1	30	324	fig|680.270.peg.30	LysR-family transcriptional regulator VC0068	bi	1	1863	fig|680.272.peg.1863	100	LysR-family transcriptional regulator VC0068
1	31	398	fig|680.270.peg.31	Multidrug resistance transporter, Bcr/CflA family	bi	1	1862	fig|680.272.peg.1862	100	Multidrug resistance transporter, Bcr/CflA family
1	32	94	fig|680.270.peg.32	FIG01199646: hypothetical protein	bi	1	1861	fig|680.272.peg.1861	100	FIG01199646: hypothetical protein
1	33	152	fig|680.270.peg.33	Rhomboid family protein	bi	1	1860	fig|680.272.peg.1860	100	Rhomboid family protein
1	34	253	fig|680.270.peg.34	hypothetical protein	bi	1	1859	fig|680.272.peg.1859	100	hypothetical protein
1	35	309	fig|680.270.peg.35	Uncharacterized protein conserved in bacteria, NMA0228-like	bi	1	1858	fig|680.272.peg.1858	100	Uncharacterized protein conserved in bacteria, NMA0228-like
1	36	87	fig|680.270.peg.36	hypothetical protein	bi	1	1857	fig|680.272.peg.1857	100	hypothetical protein
1	37	725	fig|680.270.peg.37	ATP-dependent DNA helicase UvrD/PcrA (EC 3.6.4.12)	bi	1	1856	fig|680.272.peg.1856	100	ATP-dependent DNA helicase UvrD/PcrA (EC 3.6.4.12)
1	38	589	fig|680.270.peg.38	Gamma-glutamyltranspeptidase (EC 2.3.2.2) @ Glutathione hydrolase (EC 3.4.19.13)	bi	1	1855	fig|680.272.peg.1855	100	Gamma-glutamyltranspeptidase (EC 2.3.2.2) @ Glutathione hydrolase (EC 3.4.19.13)
1	39	220	fig|680.270.peg.39	Threonine efflux protein	bi	1	1854	fig|680.272.peg.1854	100	Threonine efflux protein
1	40	266	fig|680.270.peg.40	Transcriptional regulator, AraC family	bi	1	1853	fig|680.272.peg.1853	100	Transcriptional regulator, AraC family
1	41	587	fig|680.270.peg.41	Protein of unknown function (DUF1501)	bi	1	1852	fig|680.272.peg.1852	100	Protein of unknown function (DUF1501)
1	42	511	fig|680.270.peg.42	hypothetical protein	bi	1	1851	fig|680.272.peg.1851	100	hypothetical protein
1	43	305	fig|680.270.peg.43	Uncharacterized inner membrane protein RarD	bi	1	1850	fig|680.272.peg.1850	100	Uncharacterized inner membrane protein RarD
1	44	612	fig|680.270.peg.44	ATP-dependent DNA helicase RecQ	bi	1	1849	fig|680.272.peg.1849	100	ATP-dependent DNA helicase RecQ
1	45	102	fig|680.270.peg.45	Aminopeptidase N	bi	1	1848	fig|680.272.peg.1848	100	Aminopeptidase N
1	46	225	fig|680.270.peg.46	Putative preQ0 transporter YhhQ	bi	1	1847	fig|680.272.peg.1847	100	Putative preQ0 transporter YhhQ
1	47	498	fig|680.270.peg.47	Guanosine-5'-triphosphate,3'-diphosphate pyrophosphatase (EC 3.6.1.40) @ Exopolyphosphatase (EC 3.6.1.11)	bi	1	1846	fig|680.272.peg.1846	100	Guanosine-5'-triphosphate,3'-diphosphate pyrophosphatase (EC 3.6.1.40) @ Exopolyphosphatase (EC 3.6.1.11)
1	48	438	fig|680.270.peg.48	ATP-dependent RNA helicase RhlB (EC 3.6.4.13)	bi	1	1845	fig|680.272.peg.1845	100	ATP-dependent RNA helicase RhlB (EC 3.6.4.13)
1	49	109	fig|680.270.peg.49	Thioredoxin	bi	1	1844	fig|680.272.peg.1844	100	Thioredoxin
1	50	420	fig|680.270.peg.50	Transcription termination factor Rho	bi	1	1843	fig|680.272.peg.1843	100	Transcription termination factor Rho
1	51	331	fig|680.270.peg.51	hypothetical protein	bi	1	1842	fig|680.272.peg.1842	100	hypothetical protein
1	52	618	fig|680.270.peg.52	3-polyprenyl-4-hydroxybenzoate carboxy-lyase (EC 4.1.1.98)	bi	1	1841	fig|680.272.peg.1841	100	3-polyprenyl-4-hydroxybenzoate carboxy-lyase (EC 4.1.1.98)
1	53	90	fig|680.270.peg.53	Ferredoxin	bi	1	1840	fig|680.272.peg.1840	100	Ferredoxin
1	54	238	fig|680.270.peg.54	NAD(P)H-flavin reductase (EC 1.5.1.41) (EC 1.16.1.3)	bi	1	1839	fig|680.272.peg.1839	100	NAD(P)H-flavin reductase (EC 1.5.1.41) (EC 1.16.1.3)
1	55	41	fig|680.270.peg.55	hypothetical protein	bi	1	1838	fig|680.272.peg.1838	100	hypothetical protein
1	56	394	fig|680.270.peg.56	Uncharacterized protein EC-HemY in Proteobacteria (unrelated to HemY-type PPO in GramPositives)	bi	1	1837	fig|680.272.peg.1837	100	Uncharacterized protein EC-HemY in Proteobacteria (unrelated to HemY-type PPO in GramPositives)
1	57	394	fig|680.270.peg.57	Uncharacterized protein EC-HemX	bi	1	1836	fig|680.272.peg.1836	100	Uncharacterized protein EC-HemX
1	58	243	fig|680.270.peg.58	Uroporphyrinogen-III synthase (EC 4.2.1.75)	bi	1	1835	fig|680.272.peg.1835	100	Uroporphyrinogen-III synthase (EC 4.2.1.75)
1	59	313	fig|680.270.peg.59	Porphobilinogen deaminase (EC 2.5.1.61)	bi	1	1834	fig|680.272.peg.1834	100	Porphobilinogen deaminase (EC 2.5.1.61)
1	60	843	fig|680.270.peg.60	Adenylate cyclase (EC 4.6.1.1)	bi	1	1833	fig|680.272.peg.1833	100	Adenylate cyclase (EC 4.6.1.1)
1	61	105	fig|680.270.peg.61	Frataxin homolog CyaY, facilitates Fe-S cluster assembly, interacts with IscS	bi	1	1832	fig|680.272.peg.1832	100	Frataxin homolog CyaY, facilitates Fe-S cluster assembly, interacts with IscS
1	62	39	fig|680.270.peg.62	Diaminopimelate decarboxylase and/or diaminopimelate epimerase leader peptide	bi	1	1831	fig|680.272.peg.1831	100	Diaminopimelate decarboxylase and/or diaminopimelate epimerase leader peptide
1	63	418	fig|680.270.peg.63	Diaminopimelate decarboxylase (EC 4.1.1.20)	bi	1	1830	fig|680.272.peg.1830	100	Diaminopimelate decarboxylase (EC 4.1.1.20)
1	64	277	fig|680.270.peg.64	Diaminopimelate epimerase (EC 5.1.1.7)	bi	1	1829	fig|680.272.peg.1829	100	Diaminopimelate epimerase (EC 5.1.1.7)
1	65	244	fig|680.270.peg.65	Protein of unknown function DUF484	bi	1	1828	fig|680.272.peg.1828	100	Protein of unknown function DUF484
1	66	168	fig|680.270.peg.66	Site-specific tyrosine recombinase XerC	bi	1	1827	fig|680.272.peg.1827	100	Site-specific tyrosine recombinase XerC
1	67	157	fig|680.270.peg.67	Site-specific tyrosine recombinase XerC	uni	1	1827	fig|680.272.peg.1827	99.36	Site-specific tyrosine recombinase XerC
1	68	239	fig|680.270.peg.68	2-haloalkanoic acid dehalogenase (EC 3.8.1.2)	bi	1	1826	fig|680.272.peg.1826	100	2-haloalkanoic acid dehalogenase (EC 3.8.1.2)
1	69	829	fig|680.270.peg.69	Sensory box/GGDEF family protein	bi	1	1825	fig|680.272.peg.1825	100	Sensory box/GGDEF family protein
1	70	199	fig|680.270.peg.70	Uncharacterized conserved protein YfiP, contains DTW domain	bi	1	1824	fig|680.272.peg.1824	100	Uncharacterized conserved protein YfiP, contains DTW domain
1	71	517	fig|680.270.peg.71	Predicted membrane protein	bi	1	1823	fig|680.272.peg.1823	100	Predicted membrane protein
1	72	157	fig|680.270.peg.72	Protein of unknown function DUF55	bi	1	1822	fig|680.272.peg.1822	100	Protein of unknown function DUF55
1	73	275	fig|680.270.peg.73	HAD phosphatase YigL	bi	1	1821	fig|680.272.peg.1821	100	HAD phosphatase YigL
1	74	330	fig|680.270.peg.74	Lysophospholipase L2 (EC 3.1.1.5)	bi	1	1820	fig|680.272.peg.1820	100	Lysophospholipase L2 (EC 3.1.1.5)
1	75	205	fig|680.270.peg.75	Homoserine/homoserine lactone efflux protein	bi	1	1819	fig|680.272.peg.1819	100	Homoserine/homoserine lactone efflux protein
1	76	408	fig|680.270.peg.76	Predicted signal transduction protein	bi	1	1818	fig|680.272.peg.1818	100	Predicted signal transduction protein
1	77	112	fig|680.270.peg.77	Arsenical resistance operon repressor	bi	1	1817	fig|680.272.peg.1817	100	Arsenical resistance operon repressor
1	78	334	fig|680.270.peg.78	NAD-dependent glyceraldehyde-3-phosphate dehydrogenase (EC 1.2.1.12) for arsenate detoxification	bi	1	1816	fig|680.272.peg.1816	100	NAD-dependent glyceraldehyde-3-phosphate dehydrogenase (EC 1.2.1.12) for arsenate detoxification
1	79	165	fig|680.270.peg.79	Protein tyrosine phosphatase (EC 3.1.3.48)	bi	1	1815	fig|680.272.peg.1815	100	Protein tyrosine phosphatase (EC 3.1.3.48)
1	80	406	fig|680.270.peg.80	MFS-type efflux pump ArsJ specific for 1-arseno-3-phosphoglycerate	bi	1	1814	fig|680.272.peg.1814	100	MFS-type efflux pump ArsJ specific for 1-arseno-3-phosphoglycerate
1	81	127	fig|680.270.peg.81	Pyruvate/2-oxoglutarate dehydrogenase complex, dihydrolipoamide dehydrogenase component	bi	1	1813	fig|680.272.peg.1813	100	Pyruvate/2-oxoglutarate dehydrogenase complex, dihydrolipoamide dehydrogenase component
1	82	338	fig|680.270.peg.82	Putative inner membrane protein	bi	1	1812	fig|680.272.peg.1812	100	Putative inner membrane protein
1	83	110	fig|680.270.peg.83	FIG01199558: hypothetical protein	bi	1	1811	fig|680.272.peg.1811	100	FIG01199558: hypothetical protein
1	84	122	fig|680.270.peg.84	FIG01199573: hypothetical protein	bi	1	1810	fig|680.272.peg.1810	100	FIG01199573: hypothetical protein
1	85	52	fig|680.270.peg.85	FIG01200822: hypothetical protein	bi	1	1809	fig|680.272.peg.1809	100	FIG01200822: hypothetical protein
1	86	61	fig|680.270.peg.86	hypothetical protein	bi	1	1808	fig|680.272.peg.1808	100	hypothetical protein
1	87	207	fig|680.270.peg.87	Putative inner membrane protein	bi	1	1807	fig|680.272.peg.1807	100	Putative inner membrane protein
1	88	74	fig|680.270.peg.88	hypothetical protein	bi	1	1806	fig|680.272.peg.1806	100	hypothetical protein
1	89	195	fig|680.270.peg.89	MarC family integral membrane protein	bi	1	1805	fig|680.272.peg.1805	100	MarC family integral membrane protein
1	90	444	fig|680.270.peg.90	Mobile element protein	uni	1	1804	fig|680.272.peg.1804	99.77	Mobile element protein
1	91	89	fig|680.270.peg.91	hypothetical protein	bi	1	1803	fig|680.272.peg.1803	100	hypothetical protein
1	92	200	fig|680.270.peg.92	16S rRNA (guanine(966)-N(2))-methyltransferase (EC 2.1.1.171)	bi	1	1802	fig|680.272.peg.1802	100	16S rRNA (guanine(966)-N(2))-methyltransferase (EC 2.1.1.171)
1	93	409	fig|680.270.peg.93	Signal recognition particle receptor FtsY	bi	1	1801	fig|680.272.peg.1801	100	Signal recognition particle receptor FtsY
1	94	225	fig|680.270.peg.94	Cell-division-associated, ABC-transporter-like signaling protein FtsE	bi	1	1800	fig|680.272.peg.1800	100	Cell-division-associated, ABC-transporter-like signaling protein FtsE
1	95	323	fig|680.270.peg.95	Cell-division-associated, ABC-transporter-like signaling protein FtsX	bi	1	1799	fig|680.272.peg.1799	100	Cell-division-associated, ABC-transporter-like signaling protein FtsX
1	96	286	fig|680.270.peg.96	RNA polymerase sigma factor RpoH	bi	1	1798	fig|680.272.peg.1798	100	RNA polymerase sigma factor RpoH
1	97	107	fig|680.270.peg.97	Thiosulfate sulfurtransferase GlpE (EC 2.8.1.1)	bi	1	1797	fig|680.272.peg.1797	100	Thiosulfate sulfurtransferase GlpE (EC 2.8.1.1)
1	98	281	fig|680.270.peg.98	Rhomboid protease GlpG (EC 3.4.21.105)	bi	1	1796	fig|680.272.peg.1796	100	Rhomboid protease GlpG (EC 3.4.21.105)
1	99	137	fig|680.270.peg.99	Similar to flagellar basal body-associated protein FliL	bi	1	1795	fig|680.272.peg.1795	100	Similar to flagellar basal body-associated protein FliL
1	100	180	fig|680.270.peg.100	Chorismate--pyruvate lyase (EC 4.1.3.40)	bi	1	1794	fig|680.272.peg.1794	100	Chorismate--pyruvate lyase (EC 4.1.3.40)
1	101	285	fig|680.270.peg.101	4-hydroxybenzoate polyprenyltransferase (EC 2.5.1.39)	bi	1	1793	fig|680.272.peg.1793	100	4-hydroxybenzoate polyprenyltransferase (EC 2.5.1.39)
1	102	809	fig|680.270.peg.102	Glycerol-3-phosphate acyltransferase (EC 2.3.1.15)	bi	1	1792	fig|680.272.peg.1792	100	Glycerol-3-phosphate acyltransferase (EC 2.3.1.15)
1	103	207	fig|680.270.peg.103	SOS-response repressor and protease LexA (EC 3.4.21.88)	bi	1	1791	fig|680.272.peg.1791	100	SOS-response repressor and protease LexA (EC 3.4.21.88)
1	104	265	fig|680.270.peg.104	Uncharacterized SAM-dependent O-methyltransferase	bi	1	1790	fig|680.272.peg.1790	100	Uncharacterized SAM-dependent O-methyltransferase
1	105	448	fig|680.270.peg.105	DNA-damage-inducible protein F	bi	1	1789	fig|680.272.peg.1789	100	DNA-damage-inducible protein F
1	106	467	fig|680.270.peg.106	Soluble pyridine nucleotide transhydrogenase (EC 1.6.1.1)	bi	1	1788	fig|680.272.peg.1788	100	Soluble pyridine nucleotide transhydrogenase (EC 1.6.1.1)
1	107	214	fig|680.270.peg.107	Unsaturated fatty acid biosythesis repressor FabR, TetR family	bi	1	1787	fig|680.272.peg.1787	100	Unsaturated fatty acid biosythesis repressor FabR, TetR family
1	108	122	fig|680.270.peg.108	Inner membrane protein YijD	bi	1	1786	fig|680.272.peg.1786	100	Inner membrane protein YijD
1	109	370	fig|680.270.peg.109	tRNA (uracil(54)-C5)-methyltransferase (EC 2.1.1.35) @ tmRNA (uracil(341)-C5)-methyltransferase	bi	1	1785	fig|680.272.peg.1785	100	tRNA (uracil(54)-C5)-methyltransferase (EC 2.1.1.35) @ tmRNA (uracil(341)-C5)-methyltransferase
1	110	625	fig|680.270.peg.110	Outer membrane vitamin B12 receptor BtuB	bi	1	1784	fig|680.272.peg.1784	100	Outer membrane vitamin B12 receptor BtuB
1	111	228	fig|680.270.peg.111	conserved hypothetical protein [Pyrococcus horikoshii] COG2102: Predicted ATPases of PP-loop superfamily IPR002761: Domain of unknown function DUF71: B12 cluster	bi	1	1783	fig|680.272.peg.1783	100	conserved hypothetical protein [Pyrococcus horikoshii] COG2102: Predicted ATPases of PP-loop superfamily IPR002761: Domain of unknown function DUF71: B12 cluster
1	112	269	fig|680.270.peg.112	Glutamate racemase (EC 5.1.1.3)	bi	1	1782	fig|680.272.peg.1782	100	Glutamate racemase (EC 5.1.1.3)
1	113	140	fig|680.270.peg.113	RNA-binding protein	bi	1	1781	fig|680.272.peg.1781	99.28	RNA-binding protein
1	114	47	fig|680.270.peg.114	hypothetical protein	uni	1	1467	fig|680.272.peg.1467	100	hypothetical protein
1	115	38	fig|680.270.peg.115	hypothetical protein	bi	1	1580	fig|680.272.peg.1580	100	hypothetical protein
1	116	447	fig|680.270.peg.116	CDP-diacylglycerol--serine O-phosphatidyltransferase (EC 2.7.8.8)	bi	1	1779	fig|680.272.peg.1779	100	CDP-diacylglycerol--serine O-phosphatidyltransferase (EC 2.7.8.8)
1	117	154	fig|680.270.peg.117	Predicted acyltransferase	bi	1	1778	fig|680.272.peg.1778	100	Predicted acyltransferase
1	118	348	fig|680.270.peg.118	UDP-N-acetylenolpyruvoylglucosamine reductase (EC 1.3.1.98)	bi	1	1777	fig|680.272.peg.1777	100	UDP-N-acetylenolpyruvoylglucosamine reductase (EC 1.3.1.98)
1	119	322	fig|680.270.peg.119	Biotin operon repressor / Biotin--protein ligase (EC 6.3.4.9)(EC 6.3.4.10)(EC 6.3.4.11)(EC 6.3.4.15)	bi	1	1776	fig|680.272.peg.1776	100	Biotin operon repressor / Biotin--protein ligase (EC 6.3.4.9)(EC 6.3.4.10)(EC 6.3.4.11)(EC 6.3.4.15)
1	120	308	fig|680.270.peg.120	Pantothenate kinase (EC 2.7.1.33)	bi	1	1775	fig|680.272.peg.1775	100	Pantothenate kinase (EC 2.7.1.33)
1	121	395	fig|680.270.peg.121	Translation elongation factor Tu	bi	1	1631	fig|680.272.peg.1631	100	Translation elongation factor Tu
1	122	127	fig|680.270.peg.122	Protein translocase subunit SecE	bi	1	1773	fig|680.272.peg.1773	100	Protein translocase subunit SecE
1	123	183	fig|680.270.peg.123	Transcription antitermination protein NusG	bi	1	1772	fig|680.272.peg.1772	100	Transcription antitermination protein NusG
1	124	143	fig|680.270.peg.124	LSU ribosomal protein L11p (L12e)	bi	1	1771	fig|680.272.peg.1771	100	LSU ribosomal protein L11p (L12e)
1	125	234	fig|680.270.peg.125	LSU ribosomal protein L1p (L10Ae)	bi	1	1770	fig|680.272.peg.1770	100	LSU ribosomal protein L1p (L10Ae)
1	126	165	fig|680.270.peg.126	LSU ribosomal protein L10p (P0)	bi	1	1769	fig|680.272.peg.1769	100	LSU ribosomal protein L10p (P0)
1	127	123	fig|680.270.peg.127	LSU ribosomal protein L7p/L12p (P1/P2)	bi	1	1768	fig|680.272.peg.1768	100	LSU ribosomal protein L7p/L12p (P1/P2)
1	128	1343	fig|680.270.peg.128	DNA-directed RNA polymerase beta subunit (EC 2.7.7.6)	bi	1	1767	fig|680.272.peg.1767	100	DNA-directed RNA polymerase beta subunit (EC 2.7.7.6)
1	129	1401	fig|680.270.peg.129	DNA-directed RNA polymerase beta' subunit (EC 2.7.7.6)	bi	1	1766	fig|680.272.peg.1766	100	DNA-directed RNA polymerase beta' subunit (EC 2.7.7.6)
1	130	211	fig|680.270.peg.130	hypothetical protein	bi	1	1765	fig|680.272.peg.1765	98.13	hypothetical protein
1	131	162	fig|680.270.peg.131	Regulator of sigma D	bi	1	1764	fig|680.272.peg.1764	100	Regulator of sigma D
1	132	261	fig|680.270.peg.132	NADH pyrophosphatase (EC 3.6.1.22), decaps 5'-NAD modified RNA	bi	1	1763	fig|680.272.peg.1763	100	NADH pyrophosphatase (EC 3.6.1.22), decaps 5'-NAD modified RNA
1	133	164	fig|680.270.peg.133	hypothetical protein	bi	1	1762	fig|680.272.peg.1762	100	hypothetical protein
1	134	248	fig|680.270.peg.134	hypothetical protein	bi	1	1761	fig|680.272.peg.1761	100	hypothetical protein
1	135	356	fig|680.270.peg.135	Uroporphyrinogen III decarboxylase (EC 4.1.1.37)	bi	1	1760	fig|680.272.peg.1760	100	Uroporphyrinogen III decarboxylase (EC 4.1.1.37)
1	136	191	fig|680.270.peg.136	Hypothetical protein VC0266 (sugar utilization related?)	bi	1	1759	fig|680.272.peg.1759	100	Hypothetical protein VC0266 (sugar utilization related?)
1	137	308	fig|680.270.peg.137	D-3-phosphoglycerate dehydrogenase (EC 1.1.1.95)	bi	1	1758	fig|680.272.peg.1758	100	D-3-phosphoglycerate dehydrogenase (EC 1.1.1.95)
1	138	196	fig|680.270.peg.138	Uncharacterized protein YjaG	bi	1	1757	fig|680.272.peg.1757	100	Uncharacterized protein YjaG
1	139	378	fig|680.270.peg.139	CBS-domain-containing protein	bi	1	1756	fig|680.272.peg.1756	100	CBS-domain-containing protein
1	140	91	fig|680.270.peg.140	DNA-binding protein HU-alpha	bi	1	1755	fig|680.272.peg.1755	100	DNA-binding protein HU-alpha
1	141	233	fig|680.270.peg.141	Peptidyl-prolyl cis-trans isomerase (EC 5.2.1.8)	bi	1	1754	fig|680.272.peg.1754	100	Peptidyl-prolyl cis-trans isomerase (EC 5.2.1.8)
1	142	430	fig|680.270.peg.142	Phosphoribosylamine--glycine ligase (EC 6.3.4.13)	bi	1	1753	fig|680.272.peg.1753	100	Phosphoribosylamine--glycine ligase (EC 6.3.4.13)
1	143	531	fig|680.270.peg.143	IMP cyclohydrolase (EC 3.5.4.10) / Phosphoribosylaminoimidazolecarboxamide formyltransferase (EC 2.1.2.3)	bi	1	1752	fig|680.272.peg.1752	100	IMP cyclohydrolase (EC 3.5.4.10) / Phosphoribosylaminoimidazolecarboxamide formyltransferase (EC 2.1.2.3)
1	144	59	fig|680.270.peg.144	FIG01205839: hypothetical protein	bi	1	1751	fig|680.272.peg.1751	100	FIG01205839: hypothetical protein
1	145	133	fig|680.270.peg.145	Transcriptional regulator ZntR, MerR family	bi	1	1750	fig|680.272.peg.1750	100	Transcriptional regulator ZntR, MerR family
1	146	176	fig|680.270.peg.146	Transcriptional activator of cad operon	uni	1	1749	fig|680.272.peg.1749	93.3	Transcriptional activator of cad operon
1	147	348	fig|680.270.peg.147	Transcriptional activator of cad operon	bi	1	1749	fig|680.272.peg.1749	100	Transcriptional activator of cad operon
1	148	449	fig|680.270.peg.148	Lysine/cadaverine antiporter membrane protein CadB	bi	1	1748	fig|680.272.peg.1748	100	Lysine/cadaverine antiporter membrane protein CadB
1	149	712	fig|680.270.peg.149	Lysine decarboxylase, inducible (EC 4.1.1.18)	bi	1	1747	fig|680.272.peg.1747	100	Lysine decarboxylase, inducible (EC 4.1.1.18)
1	150	38	fig|680.270.peg.150	hypothetical protein	uni	1	1580	fig|680.272.peg.1580	100	hypothetical protein
1	151	330	fig|680.270.peg.151	GGDEF domain containing protein	bi	1	1745	fig|680.272.peg.1745	100	GGDEF domain containing protein
1	152	414	fig|680.270.peg.152	transposase for IS1001 element	bi	1	1744	fig|680.272.peg.1744	100	transposase for IS1001 element
1	153	99	fig|680.270.peg.153	DNA-binding protein Fis	bi	1	1743	fig|680.272.peg.1743	100	DNA-binding protein Fis
1	154	307	fig|680.270.peg.154	tRNA-dihydrouridine synthase DusB	bi	1	1742	fig|680.272.peg.1742	100	tRNA-dihydrouridine synthase DusB
1	155	296	fig|680.270.peg.155	Ribosomal protein L11 methyltransferase	bi	1	1741	fig|680.272.peg.1741	100	Ribosomal protein L11 methyltransferase
1	156	448	fig|680.270.peg.156	Biotin carboxylase of acetyl-CoA carboxylase (EC 6.3.4.14)	bi	1	1740	fig|680.272.peg.1740	100	Biotin carboxylase of acetyl-CoA carboxylase (EC 6.3.4.14)
1	157	155	fig|680.270.peg.157	Biotin carboxyl carrier protein of acetyl-CoA carboxylase	bi	1	1739	fig|680.272.peg.1739	100	Biotin carboxyl carrier protein of acetyl-CoA carboxylase
1	158	150	fig|680.270.peg.158	3-dehydroquinate dehydratase II (EC 4.2.1.10)	bi	1	1738	fig|680.272.peg.1738	100	3-dehydroquinate dehydratase II (EC 4.2.1.10)
1	159	39	fig|680.270.peg.159	hypothetical protein	bi	1	1737	fig|680.272.peg.1737	100	hypothetical protein
1	160	651	fig|680.270.peg.160	Acetyl-CoA synthetase (EC 6.2.1.1)	bi	1	1736	fig|680.272.peg.1736	100	Acetyl-CoA synthetase (EC 6.2.1.1)
1	161	211	fig|680.270.peg.161	3'-5' exonuclease domain similar to epsilon subunit of DNA polymerase III, PA3232-type	bi	1	1735	fig|680.272.peg.1735	100	3'-5' exonuclease domain similar to epsilon subunit of DNA polymerase III, PA3232-type
1	162	609	fig|680.270.peg.162	Predicted signal-transduction protein containing cAMP-binding and CBS domains	bi	1	1734	fig|680.272.peg.1734	100	Predicted signal-transduction protein containing cAMP-binding and CBS domains
1	163	397	fig|680.270.peg.163	Probable 3-phenylpropionic acid transporter	bi	1	1733	fig|680.272.peg.1733	100	Probable 3-phenylpropionic acid transporter
1	164	1144	fig|680.270.peg.164	Two-component system sensor histidine kinase	bi	1	1732	fig|680.272.peg.1732	100	Two-component system sensor histidine kinase
1	165	462	fig|680.270.peg.165	Fumarate hydratase class II (EC 4.2.1.2)	bi	1	1731	fig|680.272.peg.1731	100	Fumarate hydratase class II (EC 4.2.1.2)
1	166	127	fig|680.270.peg.166	hypothetical protein	bi	1	1730	fig|680.272.peg.1730	100	hypothetical protein
1	167	162	fig|680.270.peg.167	hypothetical protein	bi	1	1729	fig|680.272.peg.1729	100	hypothetical protein
1	168	576	fig|680.270.peg.168	Acetate permease ActP (cation/acetate symporter)	bi	1	1728	fig|680.272.peg.1728	100	Acetate permease ActP (cation/acetate symporter)
1	169	88	fig|680.270.peg.169	FIG152265: Sodium:solute symporter associated protein	bi	1	1727	fig|680.272.peg.1727	100	FIG152265: Sodium:solute symporter associated protein
1	170	209	fig|680.270.peg.170	MarC family integral membrane protein	bi	1	1726	fig|680.272.peg.1726	100	MarC family integral membrane protein
1	171	212	fig|680.270.peg.171	Two-component transcriptional response regulator, LuxR family	bi	1	1725	fig|680.272.peg.1725	100	Two-component transcriptional response regulator, LuxR family
1	172	612	fig|680.270.peg.172	Cytochrome c-type biogenesis protein DsbD, protein-disulfide reductase (EC 1.8.1.8)	bi	1	1724	fig|680.272.peg.1724	100	Cytochrome c-type biogenesis protein DsbD, protein-disulfide reductase (EC 1.8.1.8)
1	173	436	fig|680.270.peg.173	Anaerobic C4-dicarboxylate transporter DcuA	bi	1	1723	fig|680.272.peg.1723	100	Anaerobic C4-dicarboxylate transporter DcuA
1	174	484	fig|680.270.peg.174	Aspartate ammonia-lyase (EC 4.3.1.1)	bi	1	1722	fig|680.272.peg.1722	100	Aspartate ammonia-lyase (EC 4.3.1.1)
1	175	173	fig|680.270.peg.175	UPF0716 protein FxsA	bi	1	1721	fig|680.272.peg.1721	100	UPF0716 protein FxsA
1	176	160	fig|680.270.peg.176	tRNA (cytidine(34)-2'-O)-methyltransferase (EC 2.1.1.207)	bi	1	1720	fig|680.272.peg.1720	100	tRNA (cytidine(34)-2'-O)-methyltransferase (EC 2.1.1.207)
1	177	203	fig|680.270.peg.177	Superoxide dismutase [Mn] (EC 1.15.1.1)	bi	1	1719	fig|680.272.peg.1719	100	Superoxide dismutase [Mn] (EC 1.15.1.1)
1	178	468	fig|680.270.peg.178	Copper sensory histidine kinase CpxA	bi	1	1718	fig|680.272.peg.1718	100	Copper sensory histidine kinase CpxA
1	179	230	fig|680.270.peg.179	Copper-sensing two-component system response regulator CpxR	bi	1	1717	fig|680.272.peg.1717	100	Copper-sensing two-component system response regulator CpxR
1	180	170	fig|680.270.peg.180	P pilus assembly/Cpx signaling pathway, periplasmic inhibitor/zinc-resistance associated protein	bi	1	1716	fig|680.272.peg.1716	100	P pilus assembly/Cpx signaling pathway, periplasmic inhibitor/zinc-resistance associated protein
1	181	303	fig|680.270.peg.181	Ferrous-iron efflux pump FieF	bi	1	1715	fig|680.272.peg.1715	100	Ferrous-iron efflux pump FieF
1	182	321	fig|680.270.peg.182	6-phosphofructokinase (EC 2.7.1.11)	bi	1	1714	fig|680.272.peg.1714	100	6-phosphofructokinase (EC 2.7.1.11)
1	183	460	fig|680.270.peg.183	Multi antimicrobial extrusion protein (Na(+)/drug antiporter), MATE family of MDR efflux pumps	bi	1	1713	fig|680.272.peg.1713	100	Multi antimicrobial extrusion protein (Na(+)/drug antiporter), MATE family of MDR efflux pumps
1	184	97	fig|680.270.peg.184	Heat shock protein 10 kDa family chaperone GroES	bi	1	1712	fig|680.272.peg.1712	100	Heat shock protein 10 kDa family chaperone GroES
1	185	549	fig|680.270.peg.185	Heat shock protein 60 kDa family chaperone GroEL	bi	1	1711	fig|680.272.peg.1711	100	Heat shock protein 60 kDa family chaperone GroEL
1	186	583	fig|680.270.peg.186	Retron-type RNA-directed DNA polymerase (EC 2.7.7.49)	bi	1	1710	fig|680.272.peg.1710	100	Retron-type RNA-directed DNA polymerase (EC 2.7.7.49)
1	187	127	fig|680.270.peg.187	hypothetical protein	bi	1	1709	fig|680.272.peg.1709	100	hypothetical protein
1	188	31	fig|680.270.peg.188	hypothetical protein	bi	1	1708	fig|680.272.peg.1708	100	hypothetical protein
1	189	188	fig|680.270.peg.189	hypothetical protein	bi	1	1707	fig|680.272.peg.1707	100	hypothetical protein
1	190	166	fig|680.270.peg.190	Mg(2+)-transport-ATPase-associated protein MgtC	bi	1	1706	fig|680.272.peg.1706	100	Mg(2+)-transport-ATPase-associated protein MgtC
1	191	341	fig|680.270.peg.191	Lysine 2,3-aminomutase (EC 5.4.3.2)	bi	1	1705	fig|680.272.peg.1705	100	Lysine 2,3-aminomutase (EC 5.4.3.2)
1	192	189	fig|680.270.peg.192	Translation elongation factor P	bi	1	1704	fig|680.272.peg.1704	100	Translation elongation factor P
1	193	468	fig|680.270.peg.193	hypothetical protein	bi	1	1703	fig|680.272.peg.1703	100	hypothetical protein
1	194	228	fig|680.270.peg.194	Nitroreductase family protein	bi	1	1702	fig|680.272.peg.1702	100	Nitroreductase family protein
1	195	126	fig|680.270.peg.195	Fumarate reductase subunit D	bi	1	1701	fig|680.272.peg.1701	100	Fumarate reductase subunit D
1	196	128	fig|680.270.peg.196	Fumarate reductase subunit C	bi	1	1700	fig|680.272.peg.1700	100	Fumarate reductase subunit C
1	197	253	fig|680.270.peg.197	Fumarate reductase iron-sulfur protein (EC 1.3.5.4)	bi	1	1699	fig|680.272.peg.1699	100	Fumarate reductase iron-sulfur protein (EC 1.3.5.4)
1	198	607	fig|680.270.peg.198	Fumarate reductase flavoprotein subunit (EC 1.3.5.4)	bi	1	1698	fig|680.272.peg.1698	100	Fumarate reductase flavoprotein subunit (EC 1.3.5.4)
1	199	34	fig|680.270.peg.199	hypothetical protein	bi	1	1697	fig|680.272.peg.1697	100	hypothetical protein
1	200	324	fig|680.270.peg.200	Translation elongation factor P Lys34--(R)-beta-lysine ligase	bi	1	1696	fig|680.272.peg.1696	100	Translation elongation factor P Lys34--(R)-beta-lysine ligase
1	201	125	fig|680.270.peg.201	hypothetical protein	bi	1	1695	fig|680.272.peg.1695	100	hypothetical protein
1	202	212	fig|680.270.peg.202	Transcriptional regulator, AcrR family	bi	1	1694	fig|680.272.peg.1694	100	Transcriptional regulator, AcrR family
1	203	319	fig|680.270.peg.203	hypothetical protein	bi	1	1693	fig|680.272.peg.1693	100	hypothetical protein
1	204	377	fig|680.270.peg.204	Murein hydrolase activator EnvC	bi	1	1692	fig|680.272.peg.1692	100	Murein hydrolase activator EnvC
1	205	274	fig|680.270.peg.205	Serine acetyltransferase (EC 2.3.1.30)	bi	1	1691	fig|680.272.peg.1691	100	Serine acetyltransferase (EC 2.3.1.30)
1	206	346	fig|680.270.peg.206	Glycerol-3-phosphate dehydrogenase [NAD(P)+] (EC 1.1.1.94)	bi	1	1690	fig|680.272.peg.1690	100	Glycerol-3-phosphate dehydrogenase [NAD(P)+] (EC 1.1.1.94)
1	207	155	fig|680.270.peg.207	Protein-export protein SecB (maintains pre-export unfolded state)	bi	1	1689	fig|680.272.peg.1689	100	Protein-export protein SecB (maintains pre-export unfolded state)
1	208	145	fig|680.270.peg.208	Rhodanese-related sulfurtransferase YibN	bi	1	1688	fig|680.272.peg.1688	100	Rhodanese-related sulfurtransferase YibN
1	209	511	fig|680.270.peg.209	2,3-bisphosphoglycerate-independent phosphoglycerate mutase (EC 5.4.2.12)	bi	1	1687	fig|680.272.peg.1687	100	2,3-bisphosphoglycerate-independent phosphoglycerate mutase (EC 5.4.2.12)
1	210	296	fig|680.270.peg.210	Permease of the drug/metabolite transporter (DMT) superfamily	bi	1	1686	fig|680.272.peg.1686	100	Permease of the drug/metabolite transporter (DMT) superfamily
1	211	627	fig|680.270.peg.211	Methyl-accepting chemotaxis sensor/transducer protein	bi	1	1685	fig|680.272.peg.1685	100	Methyl-accepting chemotaxis sensor/transducer protein
1	212	413	fig|680.270.peg.212	Mobile element protein	uni	2	4059	fig|680.272.peg.4059	100	Mobile element protein
1	213	472	fig|680.270.peg.213	Sodium-dependent anion transporter family	bi	1	1683	fig|680.272.peg.1683	100	Sodium-dependent anion transporter family
1	214	460	fig|680.270.peg.214	Transposase, VIBHAR_02188 family	uni	1	1682	fig|680.272.peg.1682	100	Transposase, VIBHAR_02188 family
1	215	286	fig|680.270.peg.215	Phosphatidylserine decarboxylase (EC 4.1.1.65)	bi	1	1681	fig|680.272.peg.1681	100	Phosphatidylserine decarboxylase (EC 4.1.1.65)
1	216	373	fig|680.270.peg.216	Ribosome small subunit biogenesis RbfA-release protein RsgA	bi	1	1680	fig|680.272.peg.1680	100	Ribosome small subunit biogenesis RbfA-release protein RsgA
1	217	182	fig|680.270.peg.217	3'-to-5' oligoribonuclease (orn)	bi	1	1679	fig|680.272.peg.1679	100	3'-to-5' oligoribonuclease (orn)
1	218	376	fig|680.270.peg.218	Epoxyqueuosine reductase (EC 1.17.99.6) QueG	bi	1	1678	fig|680.272.peg.1678	100	Epoxyqueuosine reductase (EC 1.17.99.6) QueG
1	219	155	fig|680.270.peg.219	tRNA threonylcarbamoyladenosine biosynthesis protein TsaE	bi	1	1677	fig|680.272.peg.1677	100	tRNA threonylcarbamoyladenosine biosynthesis protein TsaE
1	220	576	fig|680.270.peg.220	N-acetylmuramoyl-L-alanine amidase (EC 3.5.1.28)	bi	1	1676	fig|680.272.peg.1676	100	N-acetylmuramoyl-L-alanine amidase (EC 3.5.1.28)
1	221	682	fig|680.270.peg.221	DNA mismatch repair protein MutL	bi	1	1675	fig|680.272.peg.1675	100	DNA mismatch repair protein MutL
1	222	311	fig|680.270.peg.222	tRNA dimethylallyltransferase (EC 2.5.1.75)	bi	1	1674	fig|680.272.peg.1674	100	tRNA dimethylallyltransferase (EC 2.5.1.75)
1	223	88	fig|680.270.peg.223	RNA-binding protein Hfq	bi	1	1673	fig|680.272.peg.1673	100	RNA-binding protein Hfq
1	224	430	fig|680.270.peg.224	Ribosome LSU-associated GTP-binding protein HflX	bi	1	1672	fig|680.272.peg.1672	100	Ribosome LSU-associated GTP-binding protein HflX
1	225	402	fig|680.270.peg.225	HflK protein	bi	1	1671	fig|680.272.peg.1671	100	HflK protein
1	226	327	fig|680.270.peg.226	HflC protein	bi	1	1670	fig|680.272.peg.1670	100	HflC protein
1	227	460	fig|680.270.peg.227	Transposase, VIBHAR_02188 family	uni	1	1669	fig|680.272.peg.1669	100	Transposase, VIBHAR_02188 family
1	228	62	fig|680.270.peg.228	Putative inner membrane protein YjeT (clustered with HflC)	bi	1	1668	fig|680.272.peg.1668	100	Putative inner membrane protein YjeT (clustered with HflC)
1	229	439	fig|680.270.peg.229	Adenylosuccinate synthetase (EC 6.3.4.4)	bi	1	1667	fig|680.272.peg.1667	100	Adenylosuccinate synthetase (EC 6.3.4.4)
1	230	212	fig|680.270.peg.230	Sodium-type flagellar protein MotX	bi	1	1666	fig|680.272.peg.1666	100	Sodium-type flagellar protein MotX
1	231	395	fig|680.270.peg.231	Flavohemoglobin / Nitric oxide dioxygenase (EC 1.14.12.17)	bi	1	1665	fig|680.272.peg.1665	100	Flavohemoglobin / Nitric oxide dioxygenase (EC 1.14.12.17)
1	232	142	fig|680.270.peg.232	Nitrite-sensitive transcriptional repressor NsrR	bi	1	1664	fig|680.272.peg.1664	100	Nitrite-sensitive transcriptional repressor NsrR
1	233	831	fig|680.270.peg.233	3'-to-5' exoribonuclease RNase R	bi	1	1663	fig|680.272.peg.1663	100	3'-to-5' exoribonuclease RNase R
1	234	248	fig|680.270.peg.234	23S rRNA (guanosine(2251)-2'-O)-methyltransferase (EC 2.1.1.185)	bi	1	1662	fig|680.272.peg.1662	100	23S rRNA (guanosine(2251)-2'-O)-methyltransferase (EC 2.1.1.185)
1	235	229	fig|680.270.peg.235	Phosphoglycolate phosphatase (EC 3.1.3.18)	bi	1	1661	fig|680.272.peg.1661	100	Phosphoglycolate phosphatase (EC 3.1.3.18)
1	236	346	fig|680.270.peg.236	Tryptophanyl-tRNA synthetase (EC 6.1.1.2)	bi	1	1660	fig|680.272.peg.1660	100	Tryptophanyl-tRNA synthetase (EC 6.1.1.2)
1	237	125	fig|680.270.peg.237	hypothetical protein	bi	1	1659	fig|680.272.peg.1659	100	hypothetical protein
1	238	983	fig|680.270.peg.238	Extracellular deoxyribonuclease Xds	bi	1	1658	fig|680.272.peg.1658	100	Extracellular deoxyribonuclease Xds
1	239	196	fig|680.270.peg.239	Para-aminobenzoate synthase, amidotransferase component (EC 2.6.1.85)	bi	1	1657	fig|680.272.peg.1657	100	Para-aminobenzoate synthase, amidotransferase component (EC 2.6.1.85)
1	240	404	fig|680.270.peg.240	Succinylornithine transaminase (EC 2.6.1.81)	bi	1	1656	fig|680.272.peg.1656	100	Succinylornithine transaminase (EC 2.6.1.81)
1	241	340	fig|680.270.peg.241	Arginine N-succinyltransferase (EC 2.3.1.109)	bi	1	1655	fig|680.272.peg.1655	100	Arginine N-succinyltransferase (EC 2.3.1.109)
1	242	486	fig|680.270.peg.242	Succinylglutamic semialdehyde dehydrogenase (EC 1.2.1.71)	bi	1	1654	fig|680.272.peg.1654	100	Succinylglutamic semialdehyde dehydrogenase (EC 1.2.1.71)
1	243	264	fig|680.270.peg.243	FIG008480: zinc-binding hydrolase	bi	1	1653	fig|680.272.peg.1653	100	FIG008480: zinc-binding hydrolase
1	244	211	fig|680.270.peg.244	Cyclic AMP receptor protein	bi	1	1652	fig|680.272.peg.1652	100	Cyclic AMP receptor protein
1	245	290	fig|680.270.peg.245	Phosphoribulokinase homolog, function unknown	bi	1	1651	fig|680.272.peg.1651	100	Phosphoribulokinase homolog, function unknown
1	246	71	fig|680.270.peg.246	UPF0270 protein YheU	bi	1	1650	fig|680.272.peg.1650	100	UPF0270 protein YheU
1	247	336	fig|680.270.peg.247	Putative esterase YheT functionally coupled to phosphoribulokinase homolog	bi	1	1649	fig|680.272.peg.1649	100	Putative esterase YheT functionally coupled to phosphoribulokinase homolog
1	248	160	fig|680.270.peg.248	FIG01200117: hypothetical protein	bi	1	1648	fig|680.272.peg.1648	100	FIG01200117: hypothetical protein
1	249	640	fig|680.270.peg.249	Bis-ABC ATPase YheS	bi	1	1647	fig|680.272.peg.1647	100	Bis-ABC ATPase YheS
1	250	196	fig|680.270.peg.250	Glutathione-regulated potassium-efflux system ancillary protein KefG	bi	1	1646	fig|680.272.peg.1646	100	Glutathione-regulated potassium-efflux system ancillary protein KefG
1	251	599	fig|680.270.peg.251	Glutathione-regulated potassium-efflux system protein KefB	bi	1	1645	fig|680.272.peg.1645	100	Glutathione-regulated potassium-efflux system protein KefB
1	252	67	fig|680.270.peg.252	Cytoplasmic protein, probably associated with glutathione-regulated potassium-efflux	bi	1	1644	fig|680.272.peg.1644	100	Cytoplasmic protein, probably associated with glutathione-regulated potassium-efflux
1	253	192	fig|680.270.peg.253	FKBP-type peptidyl-prolyl cis-trans isomerase SlyD (EC 5.2.1.8)	bi	1	1643	fig|680.272.peg.1643	100	FKBP-type peptidyl-prolyl cis-trans isomerase SlyD (EC 5.2.1.8)
1	254	318	fig|680.270.peg.254	Isoaspartyl aminopeptidase (EC 3.4.19.5) @ Asp-X dipeptidase	bi	1	1642	fig|680.272.peg.1642	100	Isoaspartyl aminopeptidase (EC 3.4.19.5) @ Asp-X dipeptidase
1	255	76	fig|680.270.peg.255	Protein SlyX	bi	1	1641	fig|680.272.peg.1641	100	Protein SlyX
1	256	329	fig|680.270.peg.256	FOG: WD40 repeat	bi	1	1640	fig|680.272.peg.1640	100	FOG: WD40 repeat
1	257	261	fig|680.270.peg.257	FKBP-type peptidyl-prolyl cis-trans isomerase FkpA precursor (EC 5.2.1.8)	bi	1	1639	fig|680.272.peg.1639	100	FKBP-type peptidyl-prolyl cis-trans isomerase FkpA precursor (EC 5.2.1.8)
1	258	239	fig|680.270.peg.258	YheO-like PAS domain	bi	1	1638	fig|680.272.peg.1638	100	YheO-like PAS domain
1	259	132	fig|680.270.peg.259	tRNA 5-methylaminomethyl-2-thiouridine synthase subunit TusD	bi	1	1637	fig|680.272.peg.1637	100	tRNA 5-methylaminomethyl-2-thiouridine synthase subunit TusD
1	260	119	fig|680.270.peg.260	tRNA 5-methylaminomethyl-2-thiouridine synthase subunit TusC	bi	1	1636	fig|680.272.peg.1636	100	tRNA 5-methylaminomethyl-2-thiouridine synthase subunit TusC
1	261	92	fig|680.270.peg.261	tRNA 5-methylaminomethyl-2-thiouridine synthase subunit TusB	bi	1	1635	fig|680.272.peg.1635	100	tRNA 5-methylaminomethyl-2-thiouridine synthase subunit TusB
1	262	125	fig|680.270.peg.262	SSU ribosomal protein S12p (S23e)	bi	1	1634	fig|680.272.peg.1634	100	SSU ribosomal protein S12p (S23e)
1	263	157	fig|680.270.peg.263	SSU ribosomal protein S7p (S5e)	bi	1	1633	fig|680.272.peg.1633	100	SSU ribosomal protein S7p (S5e)
1	264	700	fig|680.270.peg.264	Translation elongation factor G	bi	1	1632	fig|680.272.peg.1632	100	Translation elongation factor G
1	265	395	fig|680.270.peg.265	Translation elongation factor Tu	uni	1	1631	fig|680.272.peg.1631	100	Translation elongation factor Tu
1	266	63	fig|680.270.peg.266	Bacterioferritin-associated ferredoxin	bi	1	1630	fig|680.272.peg.1630	100	Bacterioferritin-associated ferredoxin
1	267	159	fig|680.270.peg.267	Bacterioferritin (EC 1.16.3.1)	bi	1	1629	fig|680.272.peg.1629	100	Bacterioferritin (EC 1.16.3.1)
1	268	426	fig|680.270.peg.268	NADP-dependent malic enzyme (EC 1.1.1.40)	bi	1	1628	fig|680.272.peg.1628	100	NADP-dependent malic enzyme (EC 1.1.1.40)
1	269	107	fig|680.270.peg.269	Methionine repressor MetJ	bi	1	1627	fig|680.272.peg.1627	100	Methionine repressor MetJ
1	270	387	fig|680.270.peg.270	Cystathionine gamma-synthase (EC 2.5.1.48)	bi	1	1626	fig|680.272.peg.1626	100	Cystathionine gamma-synthase (EC 2.5.1.48)
1	271	803	fig|680.270.peg.271	Aspartokinase (EC 2.7.2.4) / Homoserine dehydrogenase (EC 1.1.1.3)	bi	1	1625	fig|680.272.peg.1625	100	Aspartokinase (EC 2.7.2.4) / Homoserine dehydrogenase (EC 1.1.1.3)
1	272	301	fig|680.270.peg.272	5,10-methylenetetrahydrofolate reductase (EC 1.5.1.20)	bi	1	1624	fig|680.272.peg.1624	100	5,10-methylenetetrahydrofolate reductase (EC 1.5.1.20)
1	273	202	fig|680.270.peg.273	Transcriptional regulator, PadR family	bi	1	1623	fig|680.272.peg.1623	100	Transcriptional regulator, PadR family
1	274	878	fig|680.270.peg.274	Phosphoenolpyruvate carboxylase (EC 4.1.1.31)	bi	1	1622	fig|680.272.peg.1622	100	Phosphoenolpyruvate carboxylase (EC 4.1.1.31)
1	275	379	fig|680.270.peg.275	N-acetylornithine deacetylase (EC 3.5.1.16)	bi	1	1621	fig|680.272.peg.1621	100	N-acetylornithine deacetylase (EC 3.5.1.16)
1	276	335	fig|680.270.peg.276	N-acetyl-gamma-glutamyl-phosphate reductase (EC 1.2.1.38)	bi	1	1620	fig|680.272.peg.1620	100	N-acetyl-gamma-glutamyl-phosphate reductase (EC 1.2.1.38)
1	277	264	fig|680.270.peg.277	N-acetylglutamate kinase (EC 2.7.2.8)	bi	1	1619	fig|680.272.peg.1619	100	N-acetylglutamate kinase (EC 2.7.2.8)
1	278	405	fig|680.270.peg.278	Argininosuccinate synthase (EC 6.3.4.5)	bi	1	1618	fig|680.272.peg.1618	100	Argininosuccinate synthase (EC 6.3.4.5)
1	279	625	fig|680.270.peg.279	Argininosuccinate lyase (EC 4.3.2.1) / N-acetylglutamate synthase (EC 2.3.1.1)	bi	1	1617	fig|680.272.peg.1617	100	Argininosuccinate lyase (EC 4.3.2.1) / N-acetylglutamate synthase (EC 2.3.1.1)
1	280	94	fig|680.270.peg.280	FIG01199674: hypothetical protein	bi	1	1616	fig|680.272.peg.1616	100	FIG01199674: hypothetical protein
1	281	46	fig|680.270.peg.281	FIG01201487: hypothetical protein	bi	1	1615	fig|680.272.peg.1615	100	FIG01201487: hypothetical protein
1	282	491	fig|680.270.peg.282	Dihydrolipoamide dehydrogenase (EC 1.8.1.4)	bi	1	1614	fig|680.272.peg.1614	100	Dihydrolipoamide dehydrogenase (EC 1.8.1.4)
1	283	243	fig|680.270.peg.283	Hybrid peroxiredoxin hyPrx5 (EC 1.11.1.15)	bi	1	1613	fig|680.272.peg.1613	100	Hybrid peroxiredoxin hyPrx5 (EC 1.11.1.15)
1	284	303	fig|680.270.peg.284	Hydrogen peroxide-inducible genes activator => OxyR	bi	1	1612	fig|680.272.peg.1612	100	Hydrogen peroxide-inducible genes activator => OxyR
1	285	856	fig|680.270.peg.285	Multimodular transpeptidase-transglycosylase (EC 2.4.1.129) (EC 3.4.-.-)	bi	1	1611	fig|680.272.peg.1611	100	Multimodular transpeptidase-transglycosylase (EC 2.4.1.129) (EC 3.4.-.-)
1	286	339	fig|680.270.peg.286	Type IV pilus biogenesis protein PilM	bi	1	1610	fig|680.272.peg.1610	100	Type IV pilus biogenesis protein PilM
1	287	192	fig|680.270.peg.287	Type IV pilus biogenesis protein PilN	bi	1	1609	fig|680.272.peg.1609	100	Type IV pilus biogenesis protein PilN
1	288	198	fig|680.270.peg.288	Type IV pilus biogenesis protein PilO	bi	1	1608	fig|680.272.peg.1608	100	Type IV pilus biogenesis protein PilO
1	289	172	fig|680.270.peg.289	Type IV pilus biogenesis protein PilP	bi	1	1607	fig|680.272.peg.1607	100	Type IV pilus biogenesis protein PilP
1	290	581	fig|680.270.peg.290	Type IV pilus biogenesis protein PilQ	bi	1	1606	fig|680.272.peg.1606	100	Type IV pilus biogenesis protein PilQ
1	291	173	fig|680.270.peg.291	Shikimate kinase I (EC 2.7.1.71)	bi	1	1605	fig|680.272.peg.1605	100	Shikimate kinase I (EC 2.7.1.71)
1	292	367	fig|680.270.peg.292	3-dehydroquinate synthase (EC 4.2.3.4)	bi	1	1604	fig|680.272.peg.1604	100	3-dehydroquinate synthase (EC 4.2.3.4)
1	293	498	fig|680.270.peg.293	Septum-associated cell division protein DamX	bi	1	1603	fig|680.272.peg.1603	100	Septum-associated cell division protein DamX
1	294	280	fig|680.270.peg.294	Methyl-directed repair DNA adenine methylase (EC 2.1.1.72)	bi	1	1602	fig|680.272.peg.1602	100	Methyl-directed repair DNA adenine methylase (EC 2.1.1.72)
1	295	224	fig|680.270.peg.295	Ribulose-phosphate 3-epimerase (EC 5.1.3.1)	bi	1	1601	fig|680.272.peg.1601	100	Ribulose-phosphate 3-epimerase (EC 5.1.3.1)
1	296	130	fig|680.270.peg.296	SSU ribosomal protein S6p	bi	1	1600	fig|680.272.peg.1600	100	SSU ribosomal protein S6p
1	297	101	fig|680.270.peg.297	Primosomal replication protein N	bi	1	1599	fig|680.272.peg.1599	100	Primosomal replication protein N
1	298	76	fig|680.270.peg.298	SSU ribosomal protein S18p @ SSU ribosomal protein S18p, zinc-independent	bi	1	1598	fig|680.272.peg.1598	100	SSU ribosomal protein S18p @ SSU ribosomal protein S18p, zinc-independent
1	299	151	fig|680.270.peg.299	LSU ribosomal protein L9p	bi	1	1597	fig|680.272.peg.1597	100	LSU ribosomal protein L9p
1	300	255	fig|680.270.peg.300	Membrane protein	bi	1	1596	fig|680.272.peg.1596	100	Membrane protein
1	301	467	fig|680.270.peg.301	Replicative DNA helicase (DnaB) (EC 3.6.4.12)	bi	1	1595	fig|680.272.peg.1595	100	Replicative DNA helicase (DnaB) (EC 3.6.4.12)
1	302	362	fig|680.270.peg.302	Alanine racemase (EC 5.1.1.1)	bi	1	1594	fig|680.272.peg.1594	99.72	Alanine racemase (EC 5.1.1.1)
1	303	399	fig|680.270.peg.303	hypothetical protein	bi	1	1593	fig|680.272.peg.1593	100	hypothetical protein
1	304	140	fig|680.270.peg.304	UPF0047 protein YjbQ	bi	1	1592	fig|680.272.peg.1592	100	UPF0047 protein YjbQ
1	305	551	fig|680.270.peg.305	Glucose-6-phosphate isomerase (EC 5.3.1.9)	bi	1	1591	fig|680.272.peg.1591	100	Glucose-6-phosphate isomerase (EC 5.3.1.9)
1	306	154	fig|680.270.peg.306	Chemotaxis protein CheX	bi	1	1590	fig|680.272.peg.1590	100	Chemotaxis protein CheX
1	307	152	fig|680.270.peg.307	Zinc uptake regulation protein Zur	bi	1	1589	fig|680.272.peg.1589	100	Zinc uptake regulation protein Zur
1	308	316	fig|680.270.peg.308	tRNA-dihydrouridine(20/20a) synthase (EC 1.3.1.91)	bi	1	1588	fig|680.272.peg.1588	100	tRNA-dihydrouridine(20/20a) synthase (EC 1.3.1.91)
1	309	72	fig|680.270.peg.309	Phage shock protein G	bi	1	1587	fig|680.272.peg.1587	100	Phage shock protein G
1	310	222	fig|680.270.peg.310	ABC-type Fe3+-hydroxamate transport system, periplasmic component	bi	1	1586	fig|680.272.peg.1586	100	ABC-type Fe3+-hydroxamate transport system, periplasmic component
1	311	77	fig|680.270.peg.311	Thymidylate kinase	bi	1	1585	fig|680.272.peg.1585	100	Thymidylate kinase
1	312	625	fig|680.270.peg.312	Sulfite reductase [NADPH] flavoprotein alpha-component (EC 1.8.1.2)	bi	1	1584	fig|680.272.peg.1584	100	Sulfite reductase [NADPH] flavoprotein alpha-component (EC 1.8.1.2)
1	313	579	fig|680.270.peg.313	Sulfite reductase [NADPH] hemoprotein beta-component (EC 1.8.1.2)	bi	1	1583	fig|680.272.peg.1583	100	Sulfite reductase [NADPH] hemoprotein beta-component (EC 1.8.1.2)
1	314	260	fig|680.270.peg.314	Phosphoadenylyl-sulfate reductase [thioredoxin] (EC 1.8.4.8)	bi	1	1582	fig|680.272.peg.1582	100	Phosphoadenylyl-sulfate reductase [thioredoxin] (EC 1.8.4.8)
1	315	40	fig|680.270.peg.315	hypothetical protein	bi	1	1581	fig|680.272.peg.1581	100	hypothetical protein
1	316	38	fig|680.270.peg.316	hypothetical protein	uni	1	1580	fig|680.272.peg.1580	100	hypothetical protein
1	317	442	fig|680.270.peg.317	Putative Na+/H+ antiporter	bi	1	1579	fig|680.272.peg.1579	100	Putative Na+/H+ antiporter
1	318	1227	fig|680.270.peg.318	5-methyltetrahydrofolate--homocysteine methyltransferase (EC 2.1.1.13)	bi	1	1578	fig|680.272.peg.1578	100	5-methyltetrahydrofolate--homocysteine methyltransferase (EC 2.1.1.13)
1	319	451	fig|680.270.peg.319	Aspartokinase (EC 2.7.2.4)	bi	1	1577	fig|680.272.peg.1577	100	Aspartokinase (EC 2.7.2.4)
1	320	361	fig|680.270.peg.320	Serine--pyruvate aminotransferase (EC 2.6.1.51) / L-alanine:glyoxylate aminotransferase (EC 2.6.1.44)	bi	1	1576	fig|680.272.peg.1576	100	Serine--pyruvate aminotransferase (EC 2.6.1.51) / L-alanine:glyoxylate aminotransferase (EC 2.6.1.44)
1	321	595	fig|680.270.peg.321	Lipid A core-O-antigen ligase	bi	1	1575	fig|680.272.peg.1575	100	Lipid A core-O-antigen ligase
1	322	942	fig|680.270.peg.322	Excinuclease ABC subunit A	bi	1	1574	fig|680.272.peg.1574	100	Excinuclease ABC subunit A
1	323	291	fig|680.270.peg.323	UTP--glucose-1-phosphate uridylyltransferase (EC 2.7.7.9)	bi	1	1573	fig|680.272.peg.1573	100	UTP--glucose-1-phosphate uridylyltransferase (EC 2.7.7.9)
1	324	39	fig|680.270.peg.324	hypothetical protein	bi	1	1572	fig|680.272.peg.1572	100	hypothetical protein
1	325	215	fig|680.270.peg.325	Transcriptional regulator, LuxR family	bi	1	1571	fig|680.272.peg.1571	100	Transcriptional regulator, LuxR family
1	326	179	fig|680.270.peg.326	Single-stranded DNA-binding protein	bi	1	1570	fig|680.272.peg.1570	100	Single-stranded DNA-binding protein
1	327	442	fig|680.270.peg.327	Phage integrase	bi	1	1569	fig|680.272.peg.1569	100	Phage integrase
1	328	518	fig|680.270.peg.328	Phage integrase	bi	1	1568	fig|680.272.peg.1568	100	Phage integrase
1	329	794	fig|680.270.peg.329	hypothetical protein	bi	1	1567	fig|680.272.peg.1567	100	hypothetical protein
1	330	139	fig|680.270.peg.330	hypothetical protein	bi	1	1566	fig|680.272.peg.1566	100	hypothetical protein
1	331	162	fig|680.270.peg.331	hypothetical protein	bi	1	1565	fig|680.272.peg.1565	100	hypothetical protein
1	332	729	fig|680.270.peg.332	RecD-like DNA helicase YrrC	bi	1	1564	fig|680.272.peg.1564	100	RecD-like DNA helicase YrrC
1	333	703	fig|680.270.peg.333	hypothetical protein	bi	1	1563	fig|680.272.peg.1563	100	hypothetical protein
1	334	300	fig|680.270.peg.334	hypothetical protein	bi	1	1562	fig|680.272.peg.1562	100	hypothetical protein
1	335	670	fig|680.270.peg.335	MSHA biogenesis protein MshH	bi	1	1561	fig|680.272.peg.1561	100	MSHA biogenesis protein MshH
1	336	483	fig|680.270.peg.336	MSHA biogenesis protein MshI	bi	1	1560	fig|680.272.peg.1560	100	MSHA biogenesis protein MshI
1	337	217	fig|680.270.peg.337	MSHA biogenesis protein MshJ	bi	1	1559	fig|680.272.peg.1559	100	MSHA biogenesis protein MshJ
1	338	110	fig|680.270.peg.338	MSHA biogenesis protein MshK	bi	1	1558	fig|680.272.peg.1558	100	MSHA biogenesis protein MshK
1	339	545	fig|680.270.peg.339	MSHA biogenesis protein MshL	bi	1	1557	fig|680.272.peg.1557	100	MSHA biogenesis protein MshL
1	340	247	fig|680.270.peg.340	MSHA biogenesis protein MshM	bi	1	1556	fig|680.272.peg.1556	100	MSHA biogenesis protein MshM
1	341	362	fig|680.270.peg.341	MSHA biogenesis protein MshN	bi	1	1555	fig|680.272.peg.1555	100	MSHA biogenesis protein MshN
1	342	575	fig|680.270.peg.342	MSHA biogenesis protein MshE	bi	1	1554	fig|680.272.peg.1554	100	MSHA biogenesis protein MshE
1	343	408	fig|680.270.peg.343	MSHA biogenesis protein MshG	bi	1	1553	fig|680.272.peg.1553	100	MSHA biogenesis protein MshG
1	344	154	fig|680.270.peg.344	MSHA biogenesis protein MshF	bi	1	1552	fig|680.272.peg.1552	100	MSHA biogenesis protein MshF
1	345	40	fig|680.270.peg.345	hypothetical protein	bi	1	1551	fig|680.272.peg.1551	100	hypothetical protein
1	346	157	fig|680.270.peg.346	MSHA pilin protein MshA	bi	1	1550	fig|680.272.peg.1550	100	MSHA pilin protein MshA
1	347	75	fig|680.270.peg.347	MSHA pilin protein MshA	bi	1	1549	fig|680.272.peg.1549	100	MSHA pilin protein MshA
1	348	154	fig|680.270.peg.348	MSHA pilin protein MshC	bi	1	1548	fig|680.272.peg.1548	100	MSHA pilin protein MshC
1	349	188	fig|680.270.peg.349	MSHA pilin protein MshD	bi	1	1547	fig|680.272.peg.1547	100	MSHA pilin protein MshD
1	350	254	fig|680.270.peg.350	MSHA biogenesis protein MshO	bi	1	1546	fig|680.272.peg.1546	100	MSHA biogenesis protein MshO
1	351	143	fig|680.270.peg.351	MSHA biogenesis protein MshP	bi	1	1545	fig|680.272.peg.1545	100	MSHA biogenesis protein MshP
1	352	1518	fig|680.270.peg.352	MSHA biogenesis protein MshQ	bi	1	1544	fig|680.272.peg.1544	100	MSHA biogenesis protein MshQ
1	353	348	fig|680.270.peg.353	Rod shape-determining protein MreB	bi	1	1543	fig|680.272.peg.1543	100	Rod shape-determining protein MreB
1	354	297	fig|680.270.peg.354	Rod shape-determining protein MreC	bi	1	1542	fig|680.272.peg.1542	100	Rod shape-determining protein MreC
1	355	163	fig|680.270.peg.355	Rod shape-determining protein MreD	bi	1	1541	fig|680.272.peg.1541	100	Rod shape-determining protein MreD
1	356	190	fig|680.270.peg.356	Septum formation protein Maf	bi	1	1540	fig|680.272.peg.1540	100	Septum formation protein Maf
1	357	490	fig|680.270.peg.357	Ribonuclease G	bi	1	1539	fig|680.272.peg.1539	100	Ribonuclease G
1	358	1293	fig|680.270.peg.358	FIG005080: Possible exported protein	bi	1	1538	fig|680.272.peg.1538	100	FIG005080: Possible exported protein
1	359	274	fig|680.270.peg.359	FIG003879: Uncharacterized subgroup of the nitrilase superfamily	bi	1	1537	fig|680.272.peg.1537	100	FIG003879: Uncharacterized subgroup of the nitrilase superfamily
1	360	482	fig|680.270.peg.360	TldD protein, part of TldE/TldD proteolytic complex	bi	1	1536	fig|680.272.peg.1536	100	TldD protein, part of TldE/TldD proteolytic complex
1	361	459	fig|680.270.peg.361	Predicted ATPase related to phosphate starvation-inducible protein PhoH	bi	1	1535	fig|680.272.peg.1535	100	Predicted ATPase related to phosphate starvation-inducible protein PhoH
1	362	970	fig|680.270.peg.362	RNA polymerase associated protein RapA	bi	1	1534	fig|680.272.peg.1534	100	RNA polymerase associated protein RapA
1	363	422	fig|680.270.peg.363	Putative manganese transporter	bi	1	1533	fig|680.272.peg.1533	100	Putative manganese transporter
1	364	251	fig|680.270.peg.364	LSU rRNA pseudouridine(746) synthase (EC 5.4.99.29) @ tRNA pseudouridine(32) synthase (EC 5.4.99.28)	bi	1	1532	fig|680.272.peg.1532	100	LSU rRNA pseudouridine(746) synthase (EC 5.4.99.29) @ tRNA pseudouridine(32) synthase (EC 5.4.99.28)
1	365	321	fig|680.270.peg.365	Hydroxypyruvate reductase (EC 1.1.1.81)	bi	1	1531	fig|680.272.peg.1531	100	Hydroxypyruvate reductase (EC 1.1.1.81)
1	366	175	fig|680.270.peg.366	UPF0307 protein YjgA	bi	1	1530	fig|680.272.peg.1530	100	UPF0307 protein YjgA
1	367	448	fig|680.270.peg.367	TldE protein, part of TldE/TldD proteolytic complex	bi	1	1529	fig|680.272.peg.1529	100	TldE protein, part of TldE/TldD proteolytic complex
1	368	452	fig|680.270.peg.368	Mg/Co/Ni transporter MgtE, CBS domain-containing	bi	1	1528	fig|680.272.peg.1528	100	Mg/Co/Ni transporter MgtE, CBS domain-containing
1	369	92	fig|680.270.peg.369	Phosphocarrier protein, nitrogen regulation associated	bi	1	1527	fig|680.272.peg.1527	100	Phosphocarrier protein, nitrogen regulation associated
1	370	288	fig|680.270.peg.370	RNase adapter protein RapZ	bi	1	1526	fig|680.272.peg.1526	100	RNase adapter protein RapZ
1	371	149	fig|680.270.peg.371	PTS IIA-like nitrogen-regulatory protein PtsN	bi	1	1525	fig|680.272.peg.1525	100	PTS IIA-like nitrogen-regulatory protein PtsN
1	372	96	fig|680.270.peg.372	Ribosome hibernation promoting factor Hpf	bi	1	1524	fig|680.272.peg.1524	100	Ribosome hibernation promoting factor Hpf
1	373	492	fig|680.270.peg.373	RNA polymerase sigma-54 factor RpoN	bi	1	1523	fig|680.272.peg.1523	100	RNA polymerase sigma-54 factor RpoN
1	374	242	fig|680.270.peg.374	Lipopolysaccharide ABC transporter, ATP-binding protein LptB	bi	1	1522	fig|680.272.peg.1522	100	Lipopolysaccharide ABC transporter, ATP-binding protein LptB
1	375	165	fig|680.270.peg.375	Lipopolysaccharide export system protein LptA	bi	1	1521	fig|680.272.peg.1521	100	Lipopolysaccharide export system protein LptA
1	376	188	fig|680.270.peg.376	Lipopolysaccharide export system protein LptC	bi	1	1520	fig|680.272.peg.1520	100	Lipopolysaccharide export system protein LptC
1	377	324	fig|680.270.peg.377	D-arabinose-5-phosphate isomerase (EC 5.3.1.13)	bi	1	1519	fig|680.272.peg.1519	100	D-arabinose-5-phosphate isomerase (EC 5.3.1.13)
1	378	322	fig|680.270.peg.378	Inner membrane protein YrbG, predicted calcium/sodium:proton antiporter	bi	1	1518	fig|680.272.peg.1518	100	Inner membrane protein YrbG, predicted calcium/sodium:proton antiporter
1	379	268	fig|680.270.peg.379	Phospholipid ABC transporter ATP-binding protein MlaF	bi	1	1517	fig|680.272.peg.1517	100	Phospholipid ABC transporter ATP-binding protein MlaF
1	380	264	fig|680.270.peg.380	Phospholipid ABC transporter permease protein MlaE	bi	1	1516	fig|680.272.peg.1516	100	Phospholipid ABC transporter permease protein MlaE
1	381	166	fig|680.270.peg.381	Phospholipid ABC transporter substrate-binding protein MlaD	bi	1	1515	fig|680.272.peg.1515	100	Phospholipid ABC transporter substrate-binding protein MlaD
1	382	213	fig|680.270.peg.382	Phospholipid ABC transporter shuttle protein MlaC	bi	1	1514	fig|680.272.peg.1514	100	Phospholipid ABC transporter shuttle protein MlaC
1	383	107	fig|680.270.peg.383	Phospholipid ABC transporter-binding protein MlaB	bi	1	1513	fig|680.272.peg.1513	100	Phospholipid ABC transporter-binding protein MlaB
1	384	85	fig|680.270.peg.384	Acid stress protein IbaG	bi	1	1512	fig|680.272.peg.1512	100	Acid stress protein IbaG
1	385	422	fig|680.270.peg.385	UDP-N-acetylglucosamine 1-carboxyvinyltransferase (EC 2.5.1.7)	bi	1	1511	fig|680.272.peg.1511	100	UDP-N-acetylglucosamine 1-carboxyvinyltransferase (EC 2.5.1.7)
1	386	242	fig|680.270.peg.386	Acyl-CoA:1-acyl-sn-glycerol-3-phosphate acyltransferase (EC 2.3.1.51) @ Acyl-ACP:1-acyl-sn-glycerol-3-phosphate acyltransferase (EC 2.3.1.n4)	bi	1	1510	fig|680.272.peg.1510	100	Acyl-CoA:1-acyl-sn-glycerol-3-phosphate acyltransferase (EC 2.3.1.51) @ Acyl-ACP:1-acyl-sn-glycerol-3-phosphate acyltransferase (EC 2.3.1.n4)
1	387	130	fig|680.270.peg.387	2-iminobutanoate/2-iminopropanoate deaminase RidA/TdcF (EC 3.5.99.10)	bi	1	1509	fig|680.272.peg.1509	100	2-iminobutanoate/2-iminopropanoate deaminase RidA/TdcF (EC 3.5.99.10)
1	388	154	fig|680.270.peg.388	Aspartate carbamoyltransferase regulatory chain (PyrI)	bi	1	1508	fig|680.272.peg.1508	100	Aspartate carbamoyltransferase regulatory chain (PyrI)
1	389	310	fig|680.270.peg.389	Aspartate carbamoyltransferase (EC 2.1.3.2)	bi	1	1507	fig|680.272.peg.1507	100	Aspartate carbamoyltransferase (EC 2.1.3.2)
1	390	42	fig|680.270.peg.390	FIG01201743: hypothetical protein	bi	1	1506	fig|680.272.peg.1506	100	FIG01201743: hypothetical protein
1	391	335	fig|680.270.peg.391	Ornithine carbamoyltransferase (EC 2.1.3.3)	bi	1	1505	fig|680.272.peg.1505	100	Ornithine carbamoyltransferase (EC 2.1.3.3)
1	392	407	fig|680.270.peg.392	Arginine deiminase (EC 3.5.3.6)	bi	1	1504	fig|680.272.peg.1504	100	Arginine deiminase (EC 3.5.3.6)
1	393	141	fig|680.270.peg.393	Ribonuclease E inhibitor RraB	bi	1	1503	fig|680.272.peg.1503	100	Ribonuclease E inhibitor RraB
1	394	543	fig|680.270.peg.394	hypothetical protein	bi	1	1502	fig|680.272.peg.1502	100	hypothetical protein
1	395	249	fig|680.270.peg.395	hypothetical protein	uni	1	1501	fig|680.272.peg.1501	100	hypothetical protein
1	396	315	fig|680.270.peg.396	FIG01203557: hypothetical protein	bi	1	1501	fig|680.272.peg.1501	100	hypothetical protein
1	397	671	fig|680.270.peg.397	hypothetical protein	bi	1	1500	fig|680.272.peg.1500	100	hypothetical protein
1	398	165	fig|680.270.peg.398	FIG01201327: hypothetical protein	bi	1	1499	fig|680.272.peg.1499	100	FIG01201327: hypothetical protein
1	399	83	fig|680.270.peg.399	hypothetical protein	bi	1	1498	fig|680.272.peg.1498	100	hypothetical protein
1	400	343	fig|680.270.peg.400	hypothetical protein	bi	1	1497	fig|680.272.peg.1497	100	hypothetical protein
1	401	407	fig|680.270.peg.401	hypothetical protein	bi	1	1496	fig|680.272.peg.1496	100	hypothetical protein
1	402	1261	fig|680.270.peg.402	Type I restriction-modification system, restriction subunit R (EC 3.1.21.3)	bi	1	1495	fig|680.272.peg.1495	100	Type I restriction-modification system, restriction subunit R (EC 3.1.21.3)
1	403	415	fig|680.270.peg.403	Type I restriction-modification system, specificity subunit S	bi	1	1494	fig|680.272.peg.1494	100	Type I restriction-modification system, specificity subunit S
1	404	531	fig|680.270.peg.404	Type I restriction-modification system, DNA-methyltransferase subunit M (EC 2.1.1.72)	bi	1	1493	fig|680.272.peg.1493	100	Type I restriction-modification system, DNA-methyltransferase subunit M (EC 2.1.1.72)
1	405	70	fig|680.270.peg.405	Transcriptional regulator, Xre family	bi	1	1492	fig|680.272.peg.1492	100	Transcriptional regulator, Xre family
1	406	180	fig|680.270.peg.406	hypothetical protein	bi	1	1491	fig|680.272.peg.1491	100	hypothetical protein
1	407	436	fig|680.270.peg.407	Toxin HigB / Protein kinase domain of HipA	bi	1	1490	fig|680.272.peg.1490	100	Toxin HigB / Protein kinase domain of HipA
1	408	68	fig|680.270.peg.408	hypothetical protein	bi	1	1489	fig|680.272.peg.1489	100	hypothetical protein
1	409	117	fig|680.270.peg.409	Transcriptional regulator	bi	1	1488	fig|680.272.peg.1488	100	Transcriptional regulator
1	410	834	fig|680.270.peg.410	hypothetical protein	bi	1	1487	fig|680.272.peg.1487	100	hypothetical protein
1	411	87	fig|680.270.peg.411	bacteriocin immunity protein	bi	1	1486	fig|680.272.peg.1486	100	bacteriocin immunity protein
1	412	267	fig|680.270.peg.412	Beta-galactosidase/beta-glucuronidase	bi	1	1485	fig|680.272.peg.1485	100	Beta-galactosidase/beta-glucuronidase
1	413	302	fig|680.270.peg.413	Transcriptional regulator, MarR family / Uncharacterized N-acetyltransferase YjgM	bi	1	1484	fig|680.272.peg.1484	100	Transcriptional regulator, MarR family / Uncharacterized N-acetyltransferase YjgM
1	414	133	fig|680.270.peg.414	Uncharacterized membrane protein SO_4740 / Uncharacterized membrane protein SO_4740	bi	1	1483	fig|680.272.peg.1483	100	Uncharacterized membrane protein SO_4740 / Uncharacterized membrane protein SO_4740
1	415	953	fig|680.270.peg.415	Valyl-tRNA synthetase (EC 6.1.1.9)	bi	1	1482	fig|680.272.peg.1482	100	Valyl-tRNA synthetase (EC 6.1.1.9)
1	416	150	fig|680.270.peg.416	DNA polymerase III chi subunit (EC 2.7.7.7)	bi	1	1481	fig|680.272.peg.1481	100	DNA polymerase III chi subunit (EC 2.7.7.7)
1	417	503	fig|680.270.peg.417	Cytosol aminopeptidase PepA (EC 3.4.11.1)	bi	1	1480	fig|680.272.peg.1480	100	Cytosol aminopeptidase PepA (EC 3.4.11.1)
1	418	367	fig|680.270.peg.418	Lipopolysaccharide export system permease protein LptF	bi	1	1479	fig|680.272.peg.1479	100	Lipopolysaccharide export system permease protein LptF
1	419	357	fig|680.270.peg.419	Lipopolysaccharide export system permease protein LptG	bi	1	1478	fig|680.272.peg.1478	100	Lipopolysaccharide export system permease protein LptG
1	420	160	fig|680.270.peg.420	FIG023103: Predicted transmembrane protein	bi	1	1477	fig|680.272.peg.1477	100	FIG023103: Predicted transmembrane protein
1	421	222	fig|680.270.peg.421	Oxidoreductase, short-chain dehydrogenase/reductase family	bi	1	1476	fig|680.272.peg.1476	100	Oxidoreductase, short-chain dehydrogenase/reductase family
1	422	428	fig|680.270.peg.422	GlcNAc-GlcN deacetylase	bi	1	1475	fig|680.272.peg.1475	100	GlcNAc-GlcN deacetylase
1	423	102	fig|680.270.peg.423	PTS system, glucosaminyl-1,4-glucosamine-specific IIB component	bi	1	1474	fig|680.272.peg.1474	100	PTS system, glucosaminyl-1,4-glucosamine-specific IIB component
1	424	445	fig|680.270.peg.424	PTS system, glucosaminyl-1,4-glucosamine-specific IIC component	bi	1	1473	fig|680.272.peg.1473	100	PTS system, glucosaminyl-1,4-glucosamine-specific IIC component
1	425	104	fig|680.270.peg.425	PTS system, glucosaminyl-1,4-glucosamine-specific IIA component	bi	1	1472	fig|680.272.peg.1472	100	PTS system, glucosaminyl-1,4-glucosamine-specific IIA component
1	426	441	fig|680.270.peg.426	6-phospho-beta-glucosidase (EC 3.2.1.86)	bi	1	1471	fig|680.272.peg.1471	100	6-phospho-beta-glucosidase (EC 3.2.1.86)
1	427	252	fig|680.270.peg.427	Cellobiose phosphotransferase system YdjC-like protein	bi	1	1470	fig|680.272.peg.1470	100	Cellobiose phosphotransferase system YdjC-like protein
1	428	333	fig|680.270.peg.428	Transcriptional regulator, LacI family	bi	1	1469	fig|680.272.peg.1469	100	Transcriptional regulator, LacI family
1	429	417	fig|680.270.peg.429	HD-GYP domain	bi	1	1468	fig|680.272.peg.1468	100	HD-GYP domain
1	430	52	fig|680.270.peg.430	hypothetical protein	bi	1	1467	fig|680.272.peg.1467	100	hypothetical protein
1	431	47	fig|680.270.peg.431	hypothetical protein	bi	1	1466	fig|680.272.peg.1466	100	hypothetical protein
1	432	479	fig|680.270.peg.432	Succinate-semialdehyde dehydrogenase [NAD(P)+] (EC 1.2.1.16)	bi	1	1465	fig|680.272.peg.1465	100	Succinate-semialdehyde dehydrogenase [NAD(P)+] (EC 1.2.1.16)
1	433	542	fig|680.270.peg.433	N-acetylglucosamine regulated methyl-accepting chemotaxis protein	bi	1	1464	fig|680.272.peg.1464	100	N-acetylglucosamine regulated methyl-accepting chemotaxis protein
1	434	377	fig|680.270.peg.434	Membrane-bound lytic murein transglycosylase C (EC 3.2.1.n1)	bi	1	1463	fig|680.272.peg.1463	100	Membrane-bound lytic murein transglycosylase C (EC 3.2.1.n1)
1	435	91	fig|680.270.peg.435	FIG001341: Probable Fe(2+)-trafficking protein YggX	bi	1	1462	fig|680.272.peg.1462	100	FIG001341: Probable Fe(2+)-trafficking protein YggX
1	436	359	fig|680.270.peg.436	A/G-specific adenine glycosylase (EC 3.2.2.-)	bi	1	1461	fig|680.272.peg.1461	100	A/G-specific adenine glycosylase (EC 3.2.2.-)
1	437	240	fig|680.270.peg.437	tRNA (guanine(46)-N(7))-methyltransferase (EC 2.1.1.33)	bi	1	1460	fig|680.272.peg.1460	100	tRNA (guanine(46)-N(7))-methyltransferase (EC 2.1.1.33)
1	438	343	fig|680.270.peg.438	hypothetical protein	bi	1	1459	fig|680.272.peg.1459	100	hypothetical protein
1	439	307	fig|680.270.peg.439	Glutaminase (EC 3.5.1.2)	bi	1	1458	fig|680.272.peg.1458	100	Glutaminase (EC 3.5.1.2)
1	440	391	fig|680.270.peg.440	Oxygen-independent coproporphyrinogen-III oxidase-like protein YggW	bi	1	1457	fig|680.272.peg.1457	100	Oxygen-independent coproporphyrinogen-III oxidase-like protein YggW
1	441	201	fig|680.270.peg.441	Nucleoside 5-triphosphatase RdgB (dHAPTP, dITP, XTP-specific) (EC 3.6.1.66)	bi	1	1456	fig|680.272.peg.1456	100	Nucleoside 5-triphosphatase RdgB (dHAPTP, dITP, XTP-specific) (EC 3.6.1.66)
1	442	144	fig|680.270.peg.442	FIG003551: hypothetical protein	bi	1	1455	fig|680.272.peg.1455	100	FIG003551: hypothetical protein
1	443	97	fig|680.270.peg.443	UPF0235 protein VC0458	bi	1	1454	fig|680.272.peg.1454	100	UPF0235 protein VC0458
1	444	186	fig|680.270.peg.444	Cell division integral membrane protein, YggT and half-length relatives	bi	1	1453	fig|680.272.peg.1453	100	Cell division integral membrane protein, YggT and half-length relatives
1	445	273	fig|680.270.peg.445	Pyrroline-5-carboxylate reductase (EC 1.5.1.2)	bi	1	1452	fig|680.272.peg.1452	100	Pyrroline-5-carboxylate reductase (EC 1.5.1.2)
1	446	237	fig|680.270.peg.446	Pyridoxal phosphate-containing protein YggS	bi	1	1451	fig|680.272.peg.1451	100	Pyridoxal phosphate-containing protein YggS
1	447	347	fig|680.270.peg.447	Twitching motility protein PilT	bi	1	1450	fig|680.272.peg.1450	100	Twitching motility protein PilT
1	448	369	fig|680.270.peg.448	Type IV pilus assembly ATPase component PilU	bi	1	1449	fig|680.272.peg.1449	100	Type IV pilus assembly ATPase component PilU
1	449	142	fig|680.270.peg.449	Putative pre-16S rRNA nuclease YqgF	bi	1	1448	fig|680.272.peg.1448	100	Putative pre-16S rRNA nuclease YqgF
1	450	188	fig|680.270.peg.450	UPF0301 protein YqgE	bi	1	1447	fig|680.272.peg.1447	100	UPF0301 protein YqgE
1	451	317	fig|680.270.peg.451	Glutathione synthetase (EC 6.3.2.3)	bi	1	1446	fig|680.272.peg.1446	100	Glutathione synthetase (EC 6.3.2.3)
1	452	244	fig|680.270.peg.452	16S rRNA (uracil(1498)-N(3))-methyltransferase (EC 2.1.1.193)	bi	1	1445	fig|680.272.peg.1445	100	16S rRNA (uracil(1498)-N(3))-methyltransferase (EC 2.1.1.193)
1	453	232	fig|680.270.peg.453	Endonuclease I precursor (EC 3.1.21.1) @ Extracellular deoxyribonuclease Dns (EC 3.1.21.-)	bi	1	1444	fig|680.272.peg.1444	100	Endonuclease I precursor (EC 3.1.21.1) @ Extracellular deoxyribonuclease Dns (EC 3.1.21.-)
1	454	166	fig|680.270.peg.454	Protein SprT	bi	1	1443	fig|680.272.peg.1443	100	Protein SprT
1	455	266	fig|680.270.peg.455	Putative cytochrome c oxidase, subunit I	bi	1	1442	fig|680.272.peg.1442	100	Putative cytochrome c oxidase, subunit I
1	456	385	fig|680.270.peg.456	S-adenosylmethionine synthetase (EC 2.5.1.6)	bi	1	1441	fig|680.272.peg.1441	100	S-adenosylmethionine synthetase (EC 2.5.1.6)
1	457	670	fig|680.270.peg.457	Transketolase (EC 2.2.1.1)	bi	1	1440	fig|680.272.peg.1440	100	Transketolase (EC 2.2.1.1)
1	458	79	fig|680.270.peg.458	FIG01199603: hypothetical protein	bi	1	1439	fig|680.272.peg.1439	100	FIG01199603: hypothetical protein
1	459	346	fig|680.270.peg.459	D-erythrose-4-phosphate dehydrogenase (EC 1.2.1.72)	bi	1	1438	fig|680.272.peg.1438	100	D-erythrose-4-phosphate dehydrogenase (EC 1.2.1.72)
1	460	387	fig|680.270.peg.460	Phosphoglycerate kinase (EC 2.7.2.3)	bi	1	1437	fig|680.272.peg.1437	100	Phosphoglycerate kinase (EC 2.7.2.3)
1	461	359	fig|680.270.peg.461	Fructose-bisphosphate aldolase class II (EC 4.1.2.13)	bi	1	1436	fig|680.272.peg.1436	100	Fructose-bisphosphate aldolase class II (EC 4.1.2.13)
1	462	46	fig|680.270.peg.462	hypothetical protein	bi	1	1435	fig|680.272.peg.1435	100	hypothetical protein
1	463	289	fig|680.270.peg.463	Protein involved in stability of MscS mechanosensitive channel	bi	1	1434	fig|680.272.peg.1434	100	Protein involved in stability of MscS mechanosensitive channel
1	464	161	fig|680.270.peg.464	FIG042921: similarity to aminoacyl-tRNA editing enzymes YbaK, ProX	bi	1	1433	fig|680.272.peg.1433	100	FIG042921: similarity to aminoacyl-tRNA editing enzymes YbaK, ProX
1	465	210	fig|680.270.peg.465	Arginine exporter protein ArgO	bi	1	1432	fig|680.272.peg.1432	100	Arginine exporter protein ArgO
1	466	299	fig|680.270.peg.466	Transcriptional regulator ArgP, LysR family	bi	1	1431	fig|680.272.peg.1431	100	Transcriptional regulator ArgP, LysR family
1	467	232	fig|680.270.peg.467	Protein of unknown function DUF541	bi	1	1430	fig|680.272.peg.1430	100	Protein of unknown function DUF541
1	468	410	fig|680.270.peg.468	D-3-phosphoglycerate dehydrogenase (EC 1.1.1.95)	bi	1	1429	fig|680.272.peg.1429	100	D-3-phosphoglycerate dehydrogenase (EC 1.1.1.95)
1	469	219	fig|680.270.peg.469	Ribose-5-phosphate isomerase A (EC 5.3.1.6)	bi	1	1428	fig|680.272.peg.1428	100	Ribose-5-phosphate isomerase A (EC 5.3.1.6)
1	470	198	fig|680.270.peg.470	5-formyltetrahydrofolate cyclo-ligase (EC 6.3.3.2)	bi	1	1427	fig|680.272.peg.1427	100	5-formyltetrahydrofolate cyclo-ligase (EC 6.3.3.2)
1	471	103	fig|680.270.peg.471	Z-ring-associated protein ZapA	bi	1	1426	fig|680.272.peg.1426	100	Z-ring-associated protein ZapA
1	472	193	fig|680.270.peg.472	FIG037488: Putative conserved exported protein precursor	bi	1	1425	fig|680.272.peg.1425	100	FIG037488: Putative conserved exported protein precursor
1	473	393	fig|680.270.peg.473	2-polyprenyl-6-methoxyphenol hydroxylase	bi	1	1424	fig|680.272.peg.1424	100	2-polyprenyl-6-methoxyphenol hydroxylase
1	474	403	fig|680.270.peg.474	2-polyprenylphenol hydroxylase	bi	1	1423	fig|680.272.peg.1423	100	2-polyprenylphenol hydroxylase
1	475	69	fig|680.270.peg.475	Uncharacterized protein VC2473	bi	1	1422	fig|680.272.peg.1422	100	Uncharacterized protein VC2473
1	476	158	fig|680.270.peg.476	YbaK family protein P3TCK_24851	bi	1	1421	fig|680.272.peg.1421	100	YbaK family protein P3TCK_24851
1	477	323	fig|680.270.peg.477	tRNA-modifying protein YgfZ	bi	1	1420	fig|680.272.peg.1420	100	tRNA-modifying protein YgfZ
1	478	87	fig|680.270.peg.478	Succinate dehydrogenase flavin-adding protein, antitoxin of CptAB toxin-antitoxin	bi	1	1419	fig|680.272.peg.1419	100	Succinate dehydrogenase flavin-adding protein, antitoxin of CptAB toxin-antitoxin
1	479	84	fig|680.270.peg.479	hypothetical protein	bi	1	1418	fig|680.272.peg.1418	100	hypothetical protein
1	480	536	fig|680.270.peg.480	L-aspartate oxidase (EC 1.4.3.16)	bi	1	1417	fig|680.272.peg.1417	100	L-aspartate oxidase (EC 1.4.3.16)
1	481	193	fig|680.270.peg.481	RNA polymerase sigma factor RpoE	bi	1	1416	fig|680.272.peg.1416	100	RNA polymerase sigma factor RpoE
1	482	213	fig|680.270.peg.482	Sigma factor RpoE negative regulatory protein RseA	bi	1	1415	fig|680.272.peg.1415	100	Sigma factor RpoE negative regulatory protein RseA
1	483	322	fig|680.270.peg.483	Sigma factor RpoE negative regulatory protein RseB precursor	bi	1	1414	fig|680.272.peg.1414	100	Sigma factor RpoE negative regulatory protein RseB precursor
1	484	157	fig|680.270.peg.484	Sigma factor RpoE regulatory protein RseC	bi	1	1413	fig|680.272.peg.1413	100	Sigma factor RpoE regulatory protein RseC
1	485	598	fig|680.270.peg.485	Translation elongation factor LepA	bi	1	1412	fig|680.272.peg.1412	100	Translation elongation factor LepA
1	486	300	fig|680.270.peg.486	Signal peptidase I (EC 3.4.21.89)	bi	1	1411	fig|680.272.peg.1411	100	Signal peptidase I (EC 3.4.21.89)
1	487	226	fig|680.270.peg.487	Ribonuclease III (EC 3.1.26.3)	bi	1	1410	fig|680.272.peg.1410	100	Ribonuclease III (EC 3.1.26.3)
1	488	321	fig|680.270.peg.488	GTP-binding protein Era	bi	1	1409	fig|680.272.peg.1409	100	GTP-binding protein Era
1	489	244	fig|680.270.peg.489	DNA recombination and repair protein RecO	bi	1	1408	fig|680.272.peg.1408	100	DNA recombination and repair protein RecO
1	490	244	fig|680.270.peg.490	Pyridoxine 5'-phosphate synthase (EC 2.6.99.2)	bi	1	1407	fig|680.272.peg.1407	100	Pyridoxine 5'-phosphate synthase (EC 2.6.99.2)
1	491	127	fig|680.270.peg.491	Holo-[acyl-carrier-protein] synthase (EC 2.7.8.7)	bi	1	1406	fig|680.272.peg.1406	100	Holo-[acyl-carrier-protein] synthase (EC 2.7.8.7)
1	492	933	fig|680.270.peg.492	Signal transduction histidine-protein kinase BarA (EC 2.7.13.3)	bi	1	1405	fig|680.272.peg.1405	100	Signal transduction histidine-protein kinase BarA (EC 2.7.13.3)
1	493	440	fig|680.270.peg.493	23S rRNA (uracil(1939)-C(5))-methyltransferase (EC 2.1.1.190)	bi	1	1404	fig|680.272.peg.1404	100	23S rRNA (uracil(1939)-C(5))-methyltransferase (EC 2.1.1.190)
1	494	740	fig|680.270.peg.494	Inactive (p)ppGpp 3'-pyrophosphohydrolase domain / GTP pyrophosphokinase (EC 2.7.6.5), (p)ppGpp synthetase I	bi	1	1403	fig|680.272.peg.1403	100	Inactive (p)ppGpp 3'-pyrophosphohydrolase domain / GTP pyrophosphokinase (EC 2.7.6.5), (p)ppGpp synthetase I
1	495	266	fig|680.270.peg.495	Nucleoside triphosphate pyrophosphohydrolase MazG (EC 3.6.1.8)	bi	1	1402	fig|680.272.peg.1402	100	Nucleoside triphosphate pyrophosphohydrolase MazG (EC 3.6.1.8)
1	496	547	fig|680.270.peg.496	CTP synthase (EC 6.3.4.2)	bi	1	1401	fig|680.272.peg.1401	100	CTP synthase (EC 6.3.4.2)
1	497	434	fig|680.270.peg.497	Enolase (EC 4.2.1.11)	bi	1	1400	fig|680.272.peg.1400	100	Enolase (EC 4.2.1.11)
1	498	94	fig|680.270.peg.498	Cell division protein DivIC (FtsB), stabilizes FtsL against RasP cleavage	bi	1	1399	fig|680.272.peg.1399	100	Cell division protein DivIC (FtsB), stabilizes FtsL against RasP cleavage
1	499	237	fig|680.270.peg.499	2-C-methyl-D-erythritol 4-phosphate cytidylyltransferase (EC 2.7.7.60)	bi	1	1398	fig|680.272.peg.1398	100	2-C-methyl-D-erythritol 4-phosphate cytidylyltransferase (EC 2.7.7.60)
1	500	159	fig|680.270.peg.500	2-C-methyl-D-erythritol 2,4-cyclodiphosphate synthase (EC 4.6.1.12)	bi	1	1397	fig|680.272.peg.1397	100	2-C-methyl-D-erythritol 2,4-cyclodiphosphate synthase (EC 4.6.1.12)
1	501	348	fig|680.270.peg.501	tRNA pseudouridine(13) synthase (EC 5.4.99.27)	bi	1	1396	fig|680.272.peg.1396	100	tRNA pseudouridine(13) synthase (EC 5.4.99.27)
1	502	259	fig|680.270.peg.502	5'-nucleotidase SurE (EC 3.1.3.5) @ Exopolyphosphatase (EC 3.6.1.11)	bi	1	1395	fig|680.272.peg.1395	100	5'-nucleotidase SurE (EC 3.1.3.5) @ Exopolyphosphatase (EC 3.6.1.11)
1	503	209	fig|680.270.peg.503	Protein-L-isoaspartate O-methyltransferase (EC 2.1.1.77)	bi	1	1394	fig|680.272.peg.1394	100	Protein-L-isoaspartate O-methyltransferase (EC 2.1.1.77)
1	504	308	fig|680.270.peg.504	Murein hydrolase activator NlpD	bi	1	1393	fig|680.272.peg.1393	100	Murein hydrolase activator NlpD
1	505	329	fig|680.270.peg.505	RNA polymerase sigma factor RpoS	bi	1	1392	fig|680.272.peg.1392	100	RNA polymerase sigma factor RpoS
1	506	854	fig|680.270.peg.506	DNA mismatch repair protein MutS	bi	1	1391	fig|680.272.peg.1391	100	DNA mismatch repair protein MutS
1	507	161	fig|680.270.peg.507	Nicotinamide-nucleotide amidase (EC 3.5.1.42)	bi	1	1390	fig|680.272.peg.1390	100	Nicotinamide-nucleotide amidase (EC 3.5.1.42)
1	508	348	fig|680.270.peg.508	RecA protein	bi	1	1389	fig|680.272.peg.1389	100	RecA protein
1	509	156	fig|680.270.peg.509	Regulatory protein RecX	bi	1	1388	fig|680.272.peg.1388	100	Regulatory protein RecX
1	510	866	fig|680.270.peg.510	Alanyl-tRNA synthetase (EC 6.1.1.7)	bi	1	1387	fig|680.272.peg.1387	100	Alanyl-tRNA synthetase (EC 6.1.1.7)
1	511	396	fig|680.270.peg.511	Aspartokinase (EC 2.7.2.4)	bi	1	1386	fig|680.272.peg.1386	100	Aspartokinase (EC 2.7.2.4)
1	512	66	fig|680.270.peg.512	Carbon storage regulator	bi	1	1385	fig|680.272.peg.1385	100	Carbon storage regulator
1	513	41	fig|680.270.peg.513	FIG01199588: hypothetical protein	bi	1	1384	fig|680.272.peg.1384	100	FIG01199588: hypothetical protein
1	514	48	fig|680.270.peg.514	FIG00973752: TolA-like membrane protein	bi	1	1383	fig|680.272.peg.1383	100	FIG00973752: TolA-like membrane protein
1	515	533	fig|680.270.peg.515	Mobile element protein	bi	1	1382	fig|680.272.peg.1382	100	Mobile element protein
1	516	119	fig|680.270.peg.516	Mobile element protein	bi	3	5474	fig|680.272.peg.5474	100	Mobile element protein
1	517	117	fig|680.270.peg.517	hypothetical protein	bi	3	5475	fig|680.272.peg.5475	100	hypothetical protein
1	518	289	fig|680.270.peg.518	FIG00973752: TolA-like membrane protein	bi	1	1379	fig|680.272.peg.1379	100	FIG00973752: TolA-like membrane protein
1	519	189	fig|680.270.peg.519	FIG01200569: hypothetical protein	bi	1	1378	fig|680.272.peg.1378	100	FIG01200569: hypothetical protein
1	520	226	fig|680.270.peg.520	Bacteriocin resistance protein; peptidase C39	bi	1	1377	fig|680.272.peg.1377	100	Bacteriocin resistance protein; peptidase C39
1	521	108	fig|680.270.peg.521	FIG00858545: hypothetical signal peptide protein adjacent to bacteriocin resistance protein	bi	1	1376	fig|680.272.peg.1376	100	FIG00858545: hypothetical signal peptide protein adjacent to bacteriocin resistance protein
1	522	376	fig|680.270.peg.522	FIG01326805: variable size protein family	bi	1	1375	fig|680.272.peg.1375	100	FIG01326805: variable size protein family
1	523	218	fig|680.270.peg.523	DNA-binding HTH domain-containing protein	bi	1	1374	fig|680.272.peg.1374	100	DNA-binding HTH domain-containing protein
1	524	86	fig|680.270.peg.524	Oxaloacetate decarboxylase Na(+) pump, gamma chain (EC 4.1.1.3)	bi	1	1373	fig|680.272.peg.1373	100	Oxaloacetate decarboxylase Na(+) pump, gamma chain (EC 4.1.1.3)
1	525	598	fig|680.270.peg.525	Oxaloacetate decarboxylase Na(+) pump, alpha chain (EC 4.1.1.3)	bi	1	1372	fig|680.272.peg.1372	100	Oxaloacetate decarboxylase Na(+) pump, alpha chain (EC 4.1.1.3)
1	526	377	fig|680.270.peg.526	Oxaloacetate decarboxylase Na(+) pump, beta chain (EC 4.1.1.3)	bi	1	1371	fig|680.272.peg.1371	100	Oxaloacetate decarboxylase Na(+) pump, beta chain (EC 4.1.1.3)
1	527	317	fig|680.270.peg.527	NADPH:quinone reductase	bi	1	1370	fig|680.272.peg.1370	100	NADPH:quinone reductase
1	528	154	fig|680.270.peg.528	putative membrane protein	bi	1	1369	fig|680.272.peg.1369	100	putative membrane protein
1	529	948	fig|680.270.peg.529	FIG015547: peptidase, M16 family / FIG015287: Zinc protease	bi	1	1368	fig|680.272.peg.1368	100	FIG015547: peptidase, M16 family / FIG015287: Zinc protease
1	530	523	fig|680.270.peg.530	Glutamate--cysteine ligase (EC 6.3.2.2)	bi	1	1367	fig|680.272.peg.1367	100	Glutamate--cysteine ligase (EC 6.3.2.2)
1	531	202	fig|680.270.peg.531	FIG01200315: hypothetical protein	bi	1	1366	fig|680.272.peg.1366	100	FIG01200315: hypothetical protein
1	532	173	fig|680.270.peg.532	S-ribosylhomocysteine lyase (EC 4.4.1.21) @ Autoinducer-2 production protein LuxS	bi	1	1365	fig|680.272.peg.1365	100	S-ribosylhomocysteine lyase (EC 4.4.1.21) @ Autoinducer-2 production protein LuxS
1	533	425	fig|680.270.peg.533	Putative membrane protein YfjD	bi	1	1364	fig|680.272.peg.1364	100	Putative membrane protein YfjD
1	534	265	fig|680.270.peg.534	Inner membrane protein YpjD	bi	1	1363	fig|680.272.peg.1363	100	Inner membrane protein YpjD
1	535	461	fig|680.270.peg.535	Signal recognition particle protein Ffh	bi	1	1362	fig|680.272.peg.1362	100	Signal recognition particle protein Ffh
1	536	83	fig|680.270.peg.536	SSU ribosomal protein S16p	bi	1	1361	fig|680.272.peg.1361	100	SSU ribosomal protein S16p
1	537	183	fig|680.270.peg.537	16S rRNA processing protein RimM	bi	1	1360	fig|680.272.peg.1360	100	16S rRNA processing protein RimM
1	538	248	fig|680.270.peg.538	tRNA (guanine(37)-N(1))-methyltransferase (EC 2.1.1.228)	bi	1	1359	fig|680.272.peg.1359	100	tRNA (guanine(37)-N(1))-methyltransferase (EC 2.1.1.228)
1	539	118	fig|680.270.peg.539	LSU ribosomal protein L19p	bi	1	1358	fig|680.272.peg.1358	100	LSU ribosomal protein L19p
1	540	437	fig|680.270.peg.540	Retron-type RNA-directed DNA polymerase (EC 2.7.7.49)	uni	1	2584	fig|680.272.peg.2584	100	Retron-type RNA-directed DNA polymerase (EC 2.7.7.49)
1	541	62	fig|680.270.peg.541	hypothetical protein	bi	1	1355	fig|680.272.peg.1355	100	hypothetical protein
1	542	65	fig|680.270.peg.542	DNA gyrase inhibitor YacG	bi	1	1354	fig|680.272.peg.1354	100	DNA gyrase inhibitor YacG
1	543	247	fig|680.270.peg.543	Cell division protein ZapD	bi	1	1353	fig|680.272.peg.1353	100	Cell division protein ZapD
1	544	205	fig|680.270.peg.544	Dephospho-CoA kinase (EC 2.7.1.24)	bi	1	1352	fig|680.272.peg.1352	100	Dephospho-CoA kinase (EC 2.7.1.24)
1	545	290	fig|680.270.peg.545	Leader peptidase (Prepilin peptidase) (EC 3.4.23.43) / N-methyltransferase (EC 2.1.1.-)	bi	1	1351	fig|680.272.peg.1351	100	Leader peptidase (Prepilin peptidase) (EC 3.4.23.43) / N-methyltransferase (EC 2.1.1.-)
1	546	408	fig|680.270.peg.546	Type IV fimbrial assembly protein PilC	bi	1	1350	fig|680.272.peg.1350	100	Type IV fimbrial assembly protein PilC
1	547	562	fig|680.270.peg.547	Type IV fimbrial assembly, ATPase PilB	bi	1	1349	fig|680.272.peg.1349	100	Type IV fimbrial assembly, ATPase PilB
1	548	138	fig|680.270.peg.548	Type IV pilin PilA	bi	1	1348	fig|680.272.peg.1348	100	Type IV pilin PilA
1	549	296	fig|680.270.peg.549	Quinolinate phosphoribosyltransferase [decarboxylating] (EC 2.4.2.19)	bi	1	1347	fig|680.272.peg.1347	100	Quinolinate phosphoribosyltransferase [decarboxylating] (EC 2.4.2.19)
[truncated: 5,079 more rows]

## Sheet: S5 Vibrio spp.
Table S5: List of Vibrio spp. genomes
[truncated: 36 more rows]

## Sheet: S6 Vibrio spp. ANI
Table S6: ANI values between Vibrio spp. genomes
[truncated: 38 more rows]

[truncated: 7 more sheets: S7 V. campbellii, S8 V. campbellii ANI, S9 Enriched KOfam, S10 Plasmid COG, S11 Similar plasmids, S12 Similar plasmid genes, S13 Strain database]
