# Supplementary material for: Recovering high-quality bacterial genomes from cross-contaminated cultures: a case study of marine Vibrio campbellii
Source: BMC Genomics. 2024 Feb 6;25:146. doi: 10.1186/s12864-024-10062-2 (PMC10845552; doi:10.1186/s12864-024-10062-2)
Supplement: Supplementary file 3 — Additional file 3: This is fasta file of 16S rRNA Sanger sequence of Mt009 sample. [file 12864_2024_10062_MOESM3_ESM.zip]

Archive with 2 entries (2 files):
- Additional_File_3_legend.txt
- Additional_File_3_Mt009_Sanger_16S.fasta
